# Supplementary material for: The Mycobacterial cyt-bc 1 :aac3 Oxidase as a Drug Target: Activities of Arylvinylpiperazine Amides and Aminoquinazolines against Mycobacterium ulcerans
Source: J Med Chem. 2026 Jul 14;69(14):17260–81. doi: 10.1021/acs.jmedchem.6c01076 (PMC13403322; doi:10.1021/acs.jmedchem.6c01076)
Supplement: Supplementary file 1 [file jm6c01076_si_001.pdb]

HEADER    Cytochrome c oxidase subunit 2                      7E1W    
REMARK  99                                                                      
REMARK  99 MOE v2024.06 (Chemical Computing Group ULC) Tue May 26 12:45:19 2026 
REMARK  99                                                                      
SEQRES   1 E  341  MET THR PRO ARG GLY PHE ARG VAL VAL ALA LEU SER ILE
SEQRES   2 E  341  VAL LEU GLY GLY SER ALA LEU LEU LEU SER GLY CYS SER
SEQRES   3 E  341  TRP SER ASP ALA LEU ALA LEU GLY TRP PRO THR GLY ILE
SEQRES   4 E  341  THR PRO GLU ALA LYS LEU ASN ARG GLU LEU TRP ILE GLY
SEQRES   5 E  341  SER VAL ILE ALA SER PHE ALA VAL GLY ALA ILE VAL TRP
SEQRES   6 E  341  GLY LEU ILE PHE TRP THR SER ALA PHE HIS ARG LYS LYS
SEQRES   7 E  341  ALA THR ASP THR GLU LEU PRO ARG GLN PHE GLY TYR ASN
SEQRES   8 E  341  MET PRO LEU GLU LEU THR LEU THR VAL ILE PRO PHE LEU
SEQRES   9 E  341  ILE ILE SER VAL LEU PHE TYR PHE THR VAL VAL VAL GLN
SEQRES  10 E  341  GLU ARG MET MET HIS LYS ASP PRO ASN PRO GLU VAL VAL
SEQRES  11 E  341  ILE ASP VAL THR ALA PHE GLN TRP ASN TRP LYS PHE GLY
SEQRES  12 E  341  TYR GLN LYS ILE ALA PHE ALA ASP GLY SER PHE ASP TYR
SEQRES  13 E  341  ASP GLY ALA ASP PRO GLU ARG LYS GLU ALA MET THR SER
SEQRES  14 E  341  ARG PRO GLU GLY LYS ASP GLU HIS GLY ILE GLU LYS VAL
SEQRES  15 E  341  GLY PRO ILE ARG GLY MET THR PRO GLU ASP ARG THR TYR
SEQRES  16 E  341  LEU ASN PHE ASP LYS ILE GLU THR LEU GLY THR SER SER
SEQRES  17 E  341  GLU ILE PRO VAL LEU VAL LEU PRO ALA GLY LYS ARG ILE
SEQRES  18 E  341  GLU PHE VAL LEU ASN SER ALA ASP VAL ILE HIS GLY PHE
SEQRES  19 E  341  TRP VAL PRO GLU PHE LEU PHE LYS ARG ASP VAL LEU PRO
SEQRES  20 E  341  GLU PRO LYS ALA ASN ASN SER ASP ASN VAL PHE GLN VAL
SEQRES  21 E  341  SER GLU ILE GLN GLN THR GLY ALA PHE VAL GLY ARG CYS
SEQRES  22 E  341  THR GLU MET CYS GLY THR PHE HIS ALA MET MET ASN PHE
SEQRES  23 E  341  GLU VAL ARG VAL VAL GLU PRO ASN ASP PHE LYS ALA TYR
SEQRES  24 E  341  ILE ASP GLN ARG ASN ALA GLY LYS THR ASN ALA GLU ALA
SEQRES  25 E  341  LEU ALA ALA ILE ASN GLN PRO PRO LEU ALA ILE THR THR
SEQRES  26 E  341  GLU PRO PHE GLU SER ARG ARG GLY GLU LEU VAL PRO GLN
SEQRES  27 E  341  ALA SER LYS
SEQRES   1 F  575  MET VAL ALA GLU ALA PRO PRO ILE GLY GLU LEU GLU ALA
SEQRES   2 F  575  ARG ARG PRO PHE PRO GLU ARG MET GLY PRO LYS GLY ASN
SEQRES   3 F  575  LEU ILE TYR LYS LEU ILE THR THR THR ASP HIS LYS LEU
SEQRES   4 F  575  ILE GLY ILE MET TYR CYS VAL VAL CYS PHE ALA PHE PHE
SEQRES   5 F  575  LEU VAL GLY GLY LEU MET ALA LEU PHE MET ARG THR GLU
SEQRES   6 F  575  LEU ALA MET PRO GLY LEU GLN PHE LEU SER ASN GLU GLN
SEQRES   7 F  575  PHE ASN GLN LEU PHE THR MET HIS GLY THR VAL MET LEU
SEQRES   8 F  575  LEU PHE TYR ALA THR PRO ILE VAL PHE GLY PHE ALA ASN
SEQRES   9 F  575  LEU VAL LEU PRO LEU GLN ILE GLY ALA PRO ASP VAL ALA
SEQRES  10 F  575  PHE PRO ARG LEU ASN ALA LEU SER PHE TRP LEU PHE LEU
SEQRES  11 F  575  PHE GLY ALA LEU ILE ALA ILE ALA GLY PHE ILE THR PRO
SEQRES  12 F  575  GLY GLY ALA ALA ASP PHE GLY TRP THR ALA TYR SER PRO
SEQRES  13 F  575  LEU THR ASP ALA ILE HIS SER PRO GLY ALA GLY GLY ASP
SEQRES  14 F  575  LEU TRP ILE MET GLY LEU ALA VAL GLY GLY LEU GLY THR
SEQRES  15 F  575  ILE LEU GLY GLY VAL ASN MET ILE THR THR VAL VAL CYS
SEQRES  16 F  575  MET ARG ALA PRO GLY MET THR MET PHE ARG MET PRO ILE
SEQRES  17 F  575  PHE THR TRP ASN ILE LEU VAL THR SER ILE LEU VAL LEU
SEQRES  18 F  575  ILE ALA PHE PRO ILE LEU THR ALA ALA LEU PHE GLY LEU
SEQRES  19 F  575  ALA ALA ASP ARG HIS LEU GLY ALA HIS ILE TYR ASP PRO
SEQRES  20 F  575  ALA ASN GLY GLY VAL LEU LEU TRP GLN HIS LEU PHE TRP
SEQRES  21 F  575  PHE PHE GLY HIS PRO GLU VAL TYR ILE ILE ALA LEU PRO
SEQRES  22 F  575  PHE PHE GLY ILE VAL SER GLU ILE PHE PRO VAL PHE SER
SEQRES  23 F  575  ARG LYS PRO ILE PHE GLY TYR THR THR LEU ILE TYR ALA
SEQRES  24 F  575  THR LEU ALA ILE ALA ALA LEU SER VAL ALA VAL TRP ALA
SEQRES  25 F  575  HIS HIS MET TYR ALA THR GLY ALA VAL LEU LEU PRO PHE
SEQRES  26 F  575  PHE SER PHE MET THR PHE LEU ILE ALA VAL PRO THR GLY
SEQRES  27 F  575  ILE LYS PHE PHE ASN TRP ILE GLY THR MET TRP LYS GLY
SEQRES  28 F  575  GLN LEU THR PHE GLU THR PRO MET LEU PHE SER VAL GLY
SEQRES  29 F  575  PHE LEU ILE THR PHE LEU LEU GLY GLY LEU SER GLY VAL
SEQRES  30 F  575  LEU LEU ALA SER PRO PRO LEU ASP PHE HIS VAL THR ASP
SEQRES  31 F  575  SER TYR PHE VAL ILE ALA HIS PHE HIS TYR VAL LEU PHE
SEQRES  32 F  575  GLY THR ILE VAL PHE ALA THR TYR ALA GLY ILE TYR PHE
SEQRES  33 F  575  TRP PHE PRO LYS MET THR GLY ARG LEU LEU ASP GLU ARG
SEQRES  34 F  575  LEU GLY LYS LEU HIS PHE TRP LEU THR PHE ILE GLY PHE
SEQRES  35 F  575  HIS THR THR PHE LEU VAL GLN HIS TRP LEU GLY ASP GLU
SEQRES  36 F  575  GLY MET PRO ARG ARG TYR ALA ASP TYR LEU PRO THR ASP
SEQRES  37 F  575  GLY PHE THR THR LEU ASN VAL ILE SER THR VAL GLY ALA
SEQRES  38 F  575  PHE ILE LEU GLY VAL SER MET LEU PRO PHE VAL TRP ASN
SEQRES  39 F  575  VAL PHE LYS SER TRP ARG TYR GLY GLU PRO VAL THR VAL
SEQRES  40 F  575  ASP ASP PRO TRP GLY TYR GLY ASN SER LEU GLU TRP ALA
SEQRES  41 F  575  THR SER CYS PRO PRO PRO ARG HIS ASN PHE THR GLU LEU
SEQRES  42 F  575  PRO ARG ILE ARG SER GLU ARG PRO ALA PHE GLU LEU HIS
SEQRES  43 F  575  TYR PRO HIS MET VAL GLU ARG MET ARG ALA GLU ALA HIS
SEQRES  44 F  575  VAL GLY ARG ALA HIS HIS PRO GLU LEU GLU THR ALA ASP
SEQRES  45 F  575  LYS SER SER
SEQRES   1 G  203  MET THR SER ALA VAL GLY THR SER GLY THR ALA ILE THR
SEQRES   2 G  203  SER ARG VAL HIS SER LEU ASN ARG PRO ASN MET VAL SER
SEQRES   3 G  203  VAL GLY THR ILE VAL TRP LEU SER SER GLU LEU MET PHE
SEQRES   4 G  203  PHE ALA GLY LEU PHE ALA MET TYR PHE THR ALA ARG ALA
SEQRES   5 G  203  GLN ALA GLY GLY ALA TRP PRO PRO GLU PRO THR GLU LEU
SEQRES   6 G  203  ASN LEU ALA LEU ALA VAL PRO VAL THR LEU VAL LEU ILE
SEQRES   7 G  203  ALA SER SER PHE THR CYS GLN MET GLY VAL PHE ALA ALA
SEQRES   8 G  203  GLU ARG GLY ASP VAL PHE GLY LEU ARG ARG TRP TYR VAL
SEQRES   9 G  203  ILE THR PHE LEU MET GLY LEU PHE PHE VAL LEU GLY GLN
SEQRES  10 G  203  GLY TYR GLU TYR ILE HIS LEU VAL GLU HIS GLY THR THR
SEQRES  11 G  203  ILE PRO GLY SER ALA TYR GLY SER VAL PHE TYR LEU ALA
SEQRES  12 G  203  THR GLY PHE HIS GLY LEU HIS VAL ILE GLY GLY LEU VAL
SEQRES  13 G  203  ALA PHE VAL LEU LEU LEU ALA ARG THR LYS MET SER LYS
SEQRES  14 G  203  PHE THR PRO ALA GLN ALA THR ALA ALA ILE VAL VAL SER
SEQRES  15 G  203  TYR TYR TRP HIS PHE VAL ASP ILE VAL TRP ILE ALA LEU
SEQRES  16 G  203  PHE ALA THR ILE TYR PHE VAL ARG
SEQRES   1 H  139  MET HIS ILE GLU ALA ARG LEU PHE GLU ILE LEU THR ALA
SEQRES   2 H  139  PHE PHE ALA LEU ALA ALA VAL VAL TYR ALA VAL LEU THR
SEQRES   3 H  139  ALA MET PHE ALA THR GLY GLY VAL GLU TRP ALA GLY THR
SEQRES   4 H  139  THR ALA LEU VAL LEU THR THR GLY LEU THR LEU ILE THR
SEQRES   5 H  139  GLY THR PHE PHE ARG PHE VAL ALA ARG ARG LEU ASP THR
SEQRES   6 H  139  ARG PRO GLU ASP TYR GLU ASP ALA GLU ILE SER ASP GLY
SEQRES   7 H  139  ALA GLY GLU LEU GLY PHE PHE ALA PRO HIS SER TRP TRP
SEQRES   8 H  139  PRO ILE LEU ILE SER LEU SER PHE SER THR ALA ALA VAL
SEQRES   9 H  139  GLY ALA ALA LEU TRP LEU PRO TRP LEU ILE ALA ALA GLY
SEQRES  10 H  139  VAL ALA PHE VAL ILE THR SER VAL CYS GLY LEU VAL PHE
SEQRES  11 H  139  GLU TYR TYR TRP GLY PRO GLU LYS HIS
SEQRES   1 I   79  MET SER THR ALA LEU THR HIS GLY LEU ILE GLY GLY VAL
SEQRES   2 I   79  PRO LEU VAL LEU PHE ALA VAL LEU ALA LEU ILE PHE LEU
SEQRES   3 I   79  THR ARG LYS GLY PRO HIS PRO ASP THR TYR LYS MET SER
SEQRES   4 I   79  ASP PRO TRP THR HIS ALA PRO ILE LEU TRP ALA ALA GLU
SEQRES   5 I   79  GLU PRO ARG GLU HIS GLY HIS GLY GLY HIS GLY HIS ASP
SEQRES   6 I   79  SER HIS GLY VAL VAL ILE GLY GLY GLY ALA SER GLY LYS
SEQRES   7 I   79  TRP
SEQRES   1 J  157  MET ALA SER GLY ASP ILE ALA THR VAL ALA ASN ALA GLU
SEQRES   2 J  157  LEU ASP LEU PRO TYR GLY SER ALA LEU THR SER SER GLY
SEQRES   3 J  157  ARG ILE SER ALA VAL THR GLU PRO GLY GLU LEU SER VAL
SEQRES   4 J  157  HIS TYR PRO PHE PRO THR MET ASP LEU VAL VAL LEU ASP
SEQRES   5 J  157  ASP ALA LEU LYS TYR GLY SER ARG ALA ALA LYS ALA ARG
SEQRES   6 J  157  PHE ALA VAL TYR ILE GLY PRO LEU GLY ALA ASP THR ALA
SEQRES   7 J  157  ALA THR ALA ARG GLU ILE LEU ALA ASN VAL PRO THR PRO
SEQRES   8 J  157  GLU ASN ALA VAL LEU LEU ALA VAL SER PRO ASP GLN ARG
SEQRES   9 J  157  ALA ILE GLU VAL VAL TYR GLY ALA ASP VAL LYS GLY ARG
SEQRES  10 J  157  GLY ILE GLU SER ALA ALA PRO LEU GLY VAL SER ALA ALA
SEQRES  11 J  157  ALA ALA SER PHE LYS GLU GLY ASN LEU ILE ASP GLY LEU
SEQRES  12 J  157  ILE SER ALA VAL ARG VAL MET SER ALA GLY VAL SER PRO
SEQRES  13 J  157  ALA
SEQRES   1 D  100  MET SER SER THR GLN ASP ARG SER GLN LEU ASP PRO GLU
SEQRES   2 D  100  GLU GLN PRO VAL ALA ASN THR GLU VAL GLU ARG HIS THR
SEQRES   3 D  100  GLY VAL ASP VAL GLU ASP VAL PRO SER ALA GLU TRP GLY
SEQRES   4 D  100  TRP SER HIS MET PRO ILE GLY VAL MET HIS ILE GLY GLY
SEQRES   5 D  100  LEU LEU SER ALA ALA PHE LEU LEU VAL MET MET ARG GLY
SEQRES   6 D  100  ASN HIS VAL GLY HIS VAL GLU ASP TRP PHE LEU ILE GLY
SEQRES   7 D  100  PHE ALA ALA VAL ILE VAL ALA LEU VAL GLY ARG ASN TRP
SEQRES   8 D  100  TRP LEU ARG ARG ARG GLY TRP ILE ARG
SEQRES   1 Q  341  MET THR PRO ARG GLY PHE ARG VAL VAL ALA LEU SER ILE
SEQRES   2 Q  341  VAL LEU GLY GLY SER ALA LEU LEU LEU SER GLY CYS SER
SEQRES   3 Q  341  TRP SER ASP ALA LEU ALA LEU GLY TRP PRO THR GLY ILE
SEQRES   4 Q  341  THR PRO GLU ALA LYS LEU ASN ARG GLU LEU TRP ILE GLY
SEQRES   5 Q  341  SER VAL ILE ALA SER PHE ALA VAL GLY ALA ILE VAL TRP
SEQRES   6 Q  341  GLY LEU ILE PHE TRP THR SER ALA PHE HIS ARG LYS LYS
SEQRES   7 Q  341  ALA THR ASP THR GLU LEU PRO ARG GLN PHE GLY TYR ASN
SEQRES   8 Q  341  MET PRO LEU GLU LEU THR LEU THR VAL ILE PRO PHE LEU
SEQRES   9 Q  341  ILE ILE SER VAL LEU PHE TYR PHE THR VAL VAL VAL GLN
SEQRES  10 Q  341  GLU ARG MET MET HIS LYS ASP PRO ASN PRO GLU VAL VAL
SEQRES  11 Q  341  ILE ASP VAL THR ALA PHE GLN TRP ASN TRP LYS PHE GLY
SEQRES  12 Q  341  TYR GLN LYS ILE ALA PHE ALA ASP GLY SER PHE ASP TYR
SEQRES  13 Q  341  ASP GLY ALA ASP PRO GLU ARG LYS GLU ALA MET THR SER
SEQRES  14 Q  341  ARG PRO GLU GLY LYS ASP GLU HIS GLY ILE GLU LYS VAL
SEQRES  15 Q  341  GLY PRO ILE ARG GLY MET THR PRO GLU ASP ARG THR TYR
SEQRES  16 Q  341  LEU ASN PHE ASP LYS ILE GLU THR LEU GLY THR SER SER
SEQRES  17 Q  341  GLU ILE PRO VAL LEU VAL LEU PRO ALA GLY LYS ARG ILE
SEQRES  18 Q  341  GLU PHE VAL LEU ASN SER ALA ASP VAL ILE HIS GLY PHE
SEQRES  19 Q  341  TRP VAL PRO GLU PHE LEU PHE LYS ARG ASP VAL LEU PRO
SEQRES  20 Q  341  GLU PRO LYS ALA ASN ASN SER ASP ASN VAL PHE GLN VAL
SEQRES  21 Q  341  SER GLU ILE GLN GLN THR GLY ALA PHE VAL GLY ARG CYS
SEQRES  22 Q  341  THR GLU MET CYS GLY THR PHE HIS ALA MET MET ASN PHE
SEQRES  23 Q  341  GLU VAL ARG VAL VAL GLU PRO ASN ASP PHE LYS ALA TYR
SEQRES  24 Q  341  ILE ASP GLN ARG ASN ALA GLY LYS THR ASN ALA GLU ALA
SEQRES  25 Q  341  LEU ALA ALA ILE ASN GLN PRO PRO LEU ALA ILE THR THR
SEQRES  26 Q  341  GLU PRO PHE GLU SER ARG ARG GLY GLU LEU VAL PRO GLN
SEQRES  27 Q  341  ALA SER LYS
SEQRES   1 R  575  MET VAL ALA GLU ALA PRO PRO ILE GLY GLU LEU GLU ALA
SEQRES   2 R  575  ARG ARG PRO PHE PRO GLU ARG MET GLY PRO LYS GLY ASN
SEQRES   3 R  575  LEU ILE TYR LYS LEU ILE THR THR THR ASP HIS LYS LEU
SEQRES   4 R  575  ILE GLY ILE MET TYR CYS VAL VAL CYS PHE ALA PHE PHE
SEQRES   5 R  575  LEU VAL GLY GLY LEU MET ALA LEU PHE MET ARG THR GLU
SEQRES   6 R  575  LEU ALA MET PRO GLY LEU GLN PHE LEU SER ASN GLU GLN
SEQRES   7 R  575  PHE ASN GLN LEU PHE THR MET HIS GLY THR VAL MET LEU
SEQRES   8 R  575  LEU PHE TYR ALA THR PRO ILE VAL PHE GLY PHE ALA ASN
SEQRES   9 R  575  LEU VAL LEU PRO LEU GLN ILE GLY ALA PRO ASP VAL ALA
SEQRES  10 R  575  PHE PRO ARG LEU ASN ALA LEU SER PHE TRP LEU PHE LEU
SEQRES  11 R  575  PHE GLY ALA LEU ILE ALA ILE ALA GLY PHE ILE THR PRO
SEQRES  12 R  575  GLY GLY ALA ALA ASP PHE GLY TRP THR ALA TYR SER PRO
SEQRES  13 R  575  LEU THR ASP ALA ILE HIS SER PRO GLY ALA GLY GLY ASP
SEQRES  14 R  575  LEU TRP ILE MET GLY LEU ALA VAL GLY GLY LEU GLY THR
SEQRES  15 R  575  ILE LEU GLY GLY VAL ASN MET ILE THR THR VAL VAL CYS
SEQRES  16 R  575  MET ARG ALA PRO GLY MET THR MET PHE ARG MET PRO ILE
SEQRES  17 R  575  PHE THR TRP ASN ILE LEU VAL THR SER ILE LEU VAL LEU
SEQRES  18 R  575  ILE ALA PHE PRO ILE LEU THR ALA ALA LEU PHE GLY LEU
SEQRES  19 R  575  ALA ALA ASP ARG HIS LEU GLY ALA HIS ILE TYR ASP PRO
SEQRES  20 R  575  ALA ASN GLY GLY VAL LEU LEU TRP GLN HIS LEU PHE TRP
SEQRES  21 R  575  PHE PHE GLY HIS PRO GLU VAL TYR ILE ILE ALA LEU PRO
SEQRES  22 R  575  PHE PHE GLY ILE VAL SER GLU ILE PHE PRO VAL PHE SER
SEQRES  23 R  575  ARG LYS PRO ILE PHE GLY TYR THR THR LEU ILE TYR ALA
SEQRES  24 R  575  THR LEU ALA ILE ALA ALA LEU SER VAL ALA VAL TRP ALA
SEQRES  25 R  575  HIS HIS MET TYR ALA THR GLY ALA VAL LEU LEU PRO PHE
SEQRES  26 R  575  PHE SER PHE MET THR PHE LEU ILE ALA VAL PRO THR GLY
SEQRES  27 R  575  ILE LYS PHE PHE ASN TRP ILE GLY THR MET TRP LYS GLY
SEQRES  28 R  575  GLN LEU THR PHE GLU THR PRO MET LEU PHE SER VAL GLY
SEQRES  29 R  575  PHE LEU ILE THR PHE LEU LEU GLY GLY LEU SER GLY VAL
SEQRES  30 R  575  LEU LEU ALA SER PRO PRO LEU ASP PHE HIS VAL THR ASP
SEQRES  31 R  575  SER TYR PHE VAL ILE ALA HIS PHE HIS TYR VAL LEU PHE
SEQRES  32 R  575  GLY THR ILE VAL PHE ALA THR TYR ALA GLY ILE TYR PHE
SEQRES  33 R  575  TRP PHE PRO LYS MET THR GLY ARG LEU LEU ASP GLU ARG
SEQRES  34 R  575  LEU GLY LYS LEU HIS PHE TRP LEU THR PHE ILE GLY PHE
SEQRES  35 R  575  HIS THR THR PHE LEU VAL GLN HIS TRP LEU GLY ASP GLU
SEQRES  36 R  575  GLY MET PRO ARG ARG TYR ALA ASP TYR LEU PRO THR ASP
SEQRES  37 R  575  GLY PHE THR THR LEU ASN VAL ILE SER THR VAL GLY ALA
SEQRES  38 R  575  PHE ILE LEU GLY VAL SER MET LEU PRO PHE VAL TRP ASN
SEQRES  39 R  575  VAL PHE LYS SER TRP ARG TYR GLY GLU PRO VAL THR VAL
SEQRES  40 R  575  ASP ASP PRO TRP GLY TYR GLY ASN SER LEU GLU TRP ALA
SEQRES  41 R  575  THR SER CYS PRO PRO PRO ARG HIS ASN PHE THR GLU LEU
SEQRES  42 R  575  PRO ARG ILE ARG SER GLU ARG PRO ALA PHE GLU LEU HIS
SEQRES  43 R  575  TYR PRO HIS MET VAL GLU ARG MET ARG ALA GLU ALA HIS
SEQRES  44 R  575  VAL GLY ARG ALA HIS HIS PRO GLU LEU GLU THR ALA ASP
SEQRES  45 R  575  LYS SER SER
SEQRES   1 S  203  MET THR SER ALA VAL GLY THR SER GLY THR ALA ILE THR
SEQRES   2 S  203  SER ARG VAL HIS SER LEU ASN ARG PRO ASN MET VAL SER
SEQRES   3 S  203  VAL GLY THR ILE VAL TRP LEU SER SER GLU LEU MET PHE
SEQRES   4 S  203  PHE ALA GLY LEU PHE ALA MET TYR PHE THR ALA ARG ALA
SEQRES   5 S  203  GLN ALA GLY GLY ALA TRP PRO PRO GLU PRO THR GLU LEU
SEQRES   6 S  203  ASN LEU ALA LEU ALA VAL PRO VAL THR LEU VAL LEU ILE
SEQRES   7 S  203  ALA SER SER PHE THR CYS GLN MET GLY VAL PHE ALA ALA
SEQRES   8 S  203  GLU ARG GLY ASP VAL PHE GLY LEU ARG ARG TRP TYR VAL
SEQRES   9 S  203  ILE THR PHE LEU MET GLY LEU PHE PHE VAL LEU GLY GLN
SEQRES  10 S  203  GLY TYR GLU TYR ILE HIS LEU VAL GLU HIS GLY THR THR
SEQRES  11 S  203  ILE PRO GLY SER ALA TYR GLY SER VAL PHE TYR LEU ALA
SEQRES  12 S  203  THR GLY PHE HIS GLY LEU HIS VAL ILE GLY GLY LEU VAL
SEQRES  13 S  203  ALA PHE VAL LEU LEU LEU ALA ARG THR LYS MET SER LYS
SEQRES  14 S  203  PHE THR PRO ALA GLN ALA THR ALA ALA ILE VAL VAL SER
SEQRES  15 S  203  TYR TYR TRP HIS PHE VAL ASP ILE VAL TRP ILE ALA LEU
SEQRES  16 S  203  PHE ALA THR ILE TYR PHE VAL ARG
SEQRES   1 T  139  MET HIS ILE GLU ALA ARG LEU PHE GLU ILE LEU THR ALA
SEQRES   2 T  139  PHE PHE ALA LEU ALA ALA VAL VAL TYR ALA VAL LEU THR
SEQRES   3 T  139  ALA MET PHE ALA THR GLY GLY VAL GLU TRP ALA GLY THR
SEQRES   4 T  139  THR ALA LEU VAL LEU THR THR GLY LEU THR LEU ILE THR
SEQRES   5 T  139  GLY THR PHE PHE ARG PHE VAL ALA ARG ARG LEU ASP THR
SEQRES   6 T  139  ARG PRO GLU ASP TYR GLU ASP ALA GLU ILE SER ASP GLY
SEQRES   7 T  139  ALA GLY GLU LEU GLY PHE PHE ALA PRO HIS SER TRP TRP
SEQRES   8 T  139  PRO ILE LEU ILE SER LEU SER PHE SER THR ALA ALA VAL
SEQRES   9 T  139  GLY ALA ALA LEU TRP LEU PRO TRP LEU ILE ALA ALA GLY
SEQRES  10 T  139  VAL ALA PHE VAL ILE THR SER VAL CYS GLY LEU VAL PHE
SEQRES  11 T  139  GLU TYR TYR TRP GLY PRO GLU LYS HIS
SEQRES   1 U   79  MET SER THR ALA LEU THR HIS GLY LEU ILE GLY GLY VAL
SEQRES   2 U   79  PRO LEU VAL LEU PHE ALA VAL LEU ALA LEU ILE PHE LEU
SEQRES   3 U   79  THR ARG LYS GLY PRO HIS PRO ASP THR TYR LYS MET SER
SEQRES   4 U   79  ASP PRO TRP THR HIS ALA PRO ILE LEU TRP ALA ALA GLU
SEQRES   5 U   79  GLU PRO ARG GLU HIS GLY HIS GLY GLY HIS GLY HIS ASP
SEQRES   6 U   79  SER HIS GLY VAL VAL ILE GLY GLY GLY ALA SER GLY LYS
SEQRES   7 U   79  TRP
SEQRES   1 V  157  MET ALA SER GLY ASP ILE ALA THR VAL ALA ASN ALA GLU
SEQRES   2 V  157  LEU ASP LEU PRO TYR GLY SER ALA LEU THR SER SER GLY
SEQRES   3 V  157  ARG ILE SER ALA VAL THR GLU PRO GLY GLU LEU SER VAL
SEQRES   4 V  157  HIS TYR PRO PHE PRO THR MET ASP LEU VAL VAL LEU ASP
SEQRES   5 V  157  ASP ALA LEU LYS TYR GLY SER ARG ALA ALA LYS ALA ARG
SEQRES   6 V  157  PHE ALA VAL TYR ILE GLY PRO LEU GLY ALA ASP THR ALA
SEQRES   7 V  157  ALA THR ALA ARG GLU ILE LEU ALA ASN VAL PRO THR PRO
SEQRES   8 V  157  GLU ASN ALA VAL LEU LEU ALA VAL SER PRO ASP GLN ARG
SEQRES   9 V  157  ALA ILE GLU VAL VAL TYR GLY ALA ASP VAL LYS GLY ARG
SEQRES  10 V  157  GLY ILE GLU SER ALA ALA PRO LEU GLY VAL SER ALA ALA
SEQRES  11 V  157  ALA ALA SER PHE LYS GLU GLY ASN LEU ILE ASP GLY LEU
SEQRES  12 V  157  ILE SER ALA VAL ARG VAL MET SER ALA GLY VAL SER PRO
SEQRES  13 V  157  ALA
SEQRES   1 P  100  MET SER SER THR GLN ASP ARG SER GLN LEU ASP PRO GLU
SEQRES   2 P  100  GLU GLN PRO VAL ALA ASN THR GLU VAL GLU ARG HIS THR
SEQRES   3 P  100  GLY VAL ASP VAL GLU ASP VAL PRO SER ALA GLU TRP GLY
SEQRES   4 P  100  TRP SER HIS MET PRO ILE GLY VAL MET HIS ILE GLY GLY
SEQRES   5 P  100  LEU LEU SER ALA ALA PHE LEU LEU VAL MET MET ARG GLY
SEQRES   6 P  100  ASN HIS VAL GLY HIS VAL GLU ASP TRP PHE LEU ILE GLY
SEQRES   7 P  100  PHE ALA ALA VAL ILE VAL ALA LEU VAL GLY ARG ASN TRP
SEQRES   8 P  100  TRP LEU ARG ARG ARG GLY TRP ILE ARG
SEQRES   1 N  549  MET SER PRO LYS LEU SER PRO PRO ASN ILE GLY GLU VAL
SEQRES   2 N  549  LEU ALA ARG GLN ALA GLU ASP ILE ASP THR ARG TYR HIS
SEQRES   3 N  549  PRO SER ALA ALA LEU ARG ARG GLN LEU ASN LYS VAL PHE
SEQRES   4 N  549  PRO THR HIS TRP SER PHE LEU LEU GLY GLU ILE ALA LEU
SEQRES   5 N  549  TYR SER PHE VAL VAL LEU LEU ILE THR GLY VAL TYR LEU
SEQRES   6 N  549  THR LEU PHE PHE ASP PRO SER MET VAL ASP VAL THR TYR
SEQRES   7 N  549  ASN GLY VAL TYR GLN PRO LEU ARG GLY VAL GLU MET SER
SEQRES   8 N  549  ARG ALA TYR GLN SER ALA LEU ASP ILE SER PHE GLU VAL
SEQRES   9 N  549  ARG GLY GLY LEU PHE VAL ARG GLN ILE HIS HIS TRP ALA
SEQRES  10 N  549  ALA LEU MET PHE ALA ALA ALA ILE MET VAL HIS LEU ALA
SEQRES  11 N  549  ARG ILE PHE PHE THR GLY ALA PHE ARG ARG PRO ARG GLU
SEQRES  12 N  549  THR ASN TRP VAL ILE GLY SER LEU LEU LEU ILE LEU ALA
SEQRES  13 N  549  MET PHE GLU GLY TYR PHE GLY TYR SER LEU PRO ASP ASP
SEQRES  14 N  549  LEU LEU SER GLY LEU GLY LEU ARG ALA ALA LEU SER SER
SEQRES  15 N  549  ILE THR LEU GLY MET PRO VAL ILE GLY THR TRP LEU HIS
SEQRES  16 N  549  TRP ALA LEU PHE GLY GLY ASP PHE PRO GLY THR ILE LEU
SEQRES  17 N  549  ILE PRO ARG LEU TYR ALA LEU HIS ILE LEU LEU LEU PRO
SEQRES  18 N  549  GLY ILE ILE LEU ALA LEU ILE GLY LEU HIS LEU ALA LEU
SEQRES  19 N  549  VAL TRP PHE GLN LYS HIS THR GLN PHE PRO GLY PRO GLY
SEQRES  20 N  549  ARG THR GLU HIS ASN VAL VAL GLY VAL ARG VAL MET PRO
SEQRES  21 N  549  VAL PHE ALA PHE LYS SER GLY ALA PHE PHE ALA ALA ILE
SEQRES  22 N  549  VAL GLY VAL LEU GLY LEU MET GLY GLY LEU LEU GLN ILE
SEQRES  23 N  549  ASN PRO ILE TRP ASN LEU GLY PRO TYR LYS PRO SER GLN
SEQRES  24 N  549  VAL SER ALA GLY SER GLN PRO ASP PHE TYR MET MET TRP
SEQRES  25 N  549  THR GLU GLY LEU ALA ARG ILE TRP PRO PRO TRP GLU PHE
SEQRES  26 N  549  TYR PHE TRP HIS HIS THR ILE PRO ALA PRO VAL TRP VAL
SEQRES  27 N  549  ALA VAL ILE MET GLY LEU VAL PHE VAL LEU LEU PRO ALA
SEQRES  28 N  549  TYR PRO PHE LEU GLU LYS ARG PHE THR GLY ASP TYR ALA
SEQRES  29 N  549  HIS HIS ASN LEU LEU GLN ARG PRO ARG ASP VAL PRO VAL
SEQRES  30 N  549  ARG THR ALA ILE GLY ALA MET ALA ILE ALA PHE TYR MET
SEQRES  31 N  549  VAL LEU THR LEU ALA ALA MET ASN ASP ILE ILE ALA LEU
SEQRES  32 N  549  LYS PHE HIS ILE SER LEU ASN ALA THR THR TRP ILE GLY
SEQRES  33 N  549  ARG ILE GLY MET VAL ILE LEU PRO PRO PHE VAL TYR PHE
SEQRES  34 N  549  ILE THR TYR ARG TRP CYS ILE GLY LEU GLN ARG SER ASP
SEQRES  35 N  549  ARG SER VAL LEU GLU HIS GLY VAL GLU THR GLY ILE ILE
SEQRES  36 N  549  LYS ARG LEU PRO HIS GLY ALA TYR ILE GLU LEU HIS GLN
SEQRES  37 N  549  PRO LEU GLY PRO VAL ASP GLU HIS GLY HIS PRO ILE PRO
SEQRES  38 N  549  LEU GLN TYR GLN GLY ALA PRO LEU PRO LYS ARG MET ASN
SEQRES  39 N  549  LYS LEU GLY SER ALA GLY SER PRO GLY SER GLY SER PHE
SEQRES  40 N  549  LEU PHE ALA ASP SER ALA ALA GLU ASP ALA ALA LEU ARG
SEQRES  41 N  549  GLU ALA GLY HIS ALA ALA GLU GLN ARG ALA LEU ALA ALA
SEQRES  42 N  549  LEU ARG GLU HIS GLN ASP SER ILE MET GLY SER PRO ASP
SEQRES  43 N  549  GLY GLU HIS
SEQRES   1 M  429  MET SER ARG ALA ASP ASP ASP ALA VAL GLY VAL PRO PRO
SEQRES   2 M  429  THR CYS GLY GLY ARG SER ASP GLU GLU GLU ARG ARG ILE
SEQRES   3 M  429  VAL PRO GLY PRO ASN PRO GLN ASP GLY ALA LYS ASP GLY
SEQRES   4 M  429  ALA LYS ALA THR ALA VAL PRO ARG GLU PRO ASP GLU ALA
SEQRES   5 M  429  ALA LEU ALA ALA MET SER ASN GLN GLU LEU LEU ALA LEU
SEQRES   6 M  429  GLY GLY LYS LEU ASP GLY VAL ARG ILE ALA TYR LYS GLU
SEQRES   7 M  429  PRO ARG TRP PRO VAL GLU GLY THR LYS ALA GLU LYS ARG
SEQRES   8 M  429  ALA GLU ARG SER VAL ALA VAL TRP LEU LEU LEU GLY GLY
SEQRES   9 M  429  VAL PHE GLY LEU ALA LEU LEU LEU ILE PHE LEU PHE TRP
SEQRES  10 M  429  PRO TRP GLU PHE LYS ALA ALA ASP GLY GLU SER ASP PHE
SEQRES  11 M  429  ILE TYR SER LEU THR THR PRO LEU TYR GLY LEU THR PHE
SEQRES  12 M  429  GLY LEU SER ILE LEU SER ILE ALA ILE GLY ALA VAL LEU
SEQRES  13 M  429  TYR GLN LYS ARG PHE ILE PRO GLU GLU ILE SER ILE GLN
SEQRES  14 M  429  GLU ARG HIS ASP GLY ALA SER ARG GLU ILE ASP ARG LYS
SEQRES  15 M  429  THR VAL VAL ALA ASN LEU THR ASP ALA PHE GLU GLY SER
SEQRES  16 M  429  THR ILE ARG ARG ARG LYS LEU ILE GLY LEU SER PHE GLY
SEQRES  17 M  429  VAL GLY MET GLY ALA PHE GLY LEU GLY THR LEU VAL ALA
SEQRES  18 M  429  PHE ALA GLY GLY LEU ILE LYS ASN PRO TRP LYS PRO VAL
SEQRES  19 M  429  VAL PRO THR ALA GLU GLY LYS LYS ALA VAL LEU TRP THR
SEQRES  20 M  429  SER GLY TRP THR PRO ARG TYR GLN GLY GLU THR ILE TYR
SEQRES  21 M  429  LEU ALA ARG ALA THR GLY THR GLU ASP GLY PRO PRO PHE
SEQRES  22 M  429  ILE LYS MET ARG PRO GLU ASP MET ASP ALA GLY GLY MET
SEQRES  23 M  429  GLU THR VAL PHE PRO TRP ARG GLU SER ASP GLY ASP GLY
SEQRES  24 M  429  THR THR VAL GLU SER HIS HIS LYS LEU GLN GLU ILE ALA
SEQRES  25 M  429  MET GLY ILE ARG ASN PRO VAL MET LEU ILE ARG ILE LYS
SEQRES  26 M  429  PRO SER ASP LEU GLY ARG VAL VAL LYS ARG LYS GLY GLN
SEQRES  27 M  429  GLU SER PHE ASN PHE GLY GLU PHE PHE ALA PHE THR LYS
SEQRES  28 M  429  VAL CYS SER HIS LEU GLY CYS PRO SER SER LEU TYR GLU
SEQRES  29 M  429  GLN GLN SER TYR ARG ILE LEU CYS PRO CYS HIS GLN SER
SEQRES  30 M  429  GLN PHE ASP ALA LEU HIS PHE ALA LYS PRO ILE PHE GLY
SEQRES  31 M  429  PRO ALA ALA ARG ALA LEU ALA GLN LEU PRO ILE THR ILE
SEQRES  32 M  429  ASP THR ASP GLY TYR LEU VAL ALA ASN GLY ASP PHE VAL
SEQRES  33 M  429  GLU PRO VAL GLY PRO ALA PHE TRP GLU ARG THR THR THR
SEQRES   1 O  280  LEU THR LYS LEU GLY PHE THR ARG SER GLY GLY SER LYS
SEQRES   2 O  280  SER GLY ARG THR ARG ARG ARG LEU ARG ARG ARG LEU SER
SEQRES   3 O  280  GLY GLY VAL LEU LEU LEU ILE ALA LEU THR ILE ALA GLY
SEQRES   4 O  280  GLY LEU ALA ALA VAL LEU THR PRO THR PRO GLN VAL ALA
SEQRES   5 O  280  VAL ALA ASP GLU SER SER SER ALA LEU LEU ARG THR GLY
SEQRES   6 O  280  LYS GLN LEU PHE ASP THR SER CYS VAL SER CYS HIS GLY
SEQRES   7 O  280  ALA ASN LEU GLN GLY VAL PRO ASP HIS GLY PRO SER LEU
SEQRES   8 O  280  ILE GLY VAL GLY GLU ALA ALA VAL TYR PHE GLN VAL SER
SEQRES   9 O  280  THR GLY ARG MET PRO ALA MET ARG GLY GLU ALA GLN ALA
SEQRES  10 O  280  PRO ARG LYS ASP PRO ILE PHE ASP GLU ALA GLN ILE ASP
SEQRES  11 O  280  ALA ILE GLY ALA TYR VAL GLN ALA ASN GLY GLY GLY PRO
SEQRES  12 O  280  THR VAL VAL ARG ASN PRO ASP GLY SER ILE ALA THR GLN
SEQRES  13 O  280  SER LEU ARG GLY ASN ASP LEU GLY ARG GLY GLY ASP LEU
SEQRES  14 O  280  PHE ARG LEU ASN CYS ALA SER CYS HIS ASN PHE THR GLY
SEQRES  15 O  280  LYS GLY GLY ALA LEU SER SER GLY LYS TYR ALA PRO ASP
SEQRES  16 O  280  LEU ALA PRO ALA ASN GLU GLN GLN ILE LEU THR ALA MET
SEQRES  17 O  280  LEU THR GLY PRO GLN ASN MET PRO LYS PHE SER ASN ARG
SEQRES  18 O  280  GLN LEU SER PHE GLU ALA LYS LYS ASP ILE ILE ALA TYR
SEQRES  19 O  280  VAL LYS VAL ALA THR GLU ALA ARG GLN PRO GLY GLY TYR
SEQRES  20 O  280  LEU LEU GLY GLY PHE GLY PRO ALA PRO GLU GLY MET ALA
SEQRES  21 O  280  MET TRP ILE ILE GLY MET VAL ALA ALA ILE GLY LEU ALA
SEQRES  22 O  280  LEU TRP ILE GLY ALA ARG SER
SEQRES   1 B  549  MET SER PRO LYS LEU SER PRO PRO ASN ILE GLY GLU VAL
SEQRES   2 B  549  LEU ALA ARG GLN ALA GLU ASP ILE ASP THR ARG TYR HIS
SEQRES   3 B  549  PRO SER ALA ALA LEU ARG ARG GLN LEU ASN LYS VAL PHE
SEQRES   4 B  549  PRO THR HIS TRP SER PHE LEU LEU GLY GLU ILE ALA LEU
SEQRES   5 B  549  TYR SER PHE VAL VAL LEU LEU ILE THR GLY VAL TYR LEU
SEQRES   6 B  549  THR LEU PHE PHE ASP PRO SER MET VAL ASP VAL THR TYR
SEQRES   7 B  549  ASN GLY VAL TYR GLN PRO LEU ARG GLY VAL GLU MET SER
SEQRES   8 B  549  ARG ALA TYR GLN SER ALA LEU ASP ILE SER PHE GLU VAL
SEQRES   9 B  549  ARG GLY GLY LEU PHE VAL ARG GLN ILE HIS HIS TRP ALA
SEQRES  10 B  549  ALA LEU MET PHE ALA ALA ALA ILE MET VAL HIS LEU ALA
SEQRES  11 B  549  ARG ILE PHE PHE THR GLY ALA PHE ARG ARG PRO ARG GLU
SEQRES  12 B  549  THR ASN TRP VAL ILE GLY SER LEU LEU LEU ILE LEU ALA
SEQRES  13 B  549  MET PHE GLU GLY TYR PHE GLY TYR SER LEU PRO ASP ASP
SEQRES  14 B  549  LEU LEU SER GLY LEU GLY LEU ARG ALA ALA LEU SER SER
SEQRES  15 B  549  ILE THR LEU GLY MET PRO VAL ILE GLY THR TRP LEU HIS
SEQRES  16 B  549  TRP ALA LEU PHE GLY GLY ASP PHE PRO GLY THR ILE LEU
SEQRES  17 B  549  ILE PRO ARG LEU TYR ALA LEU HIS ILE LEU LEU LEU PRO
SEQRES  18 B  549  GLY ILE ILE LEU ALA LEU ILE GLY LEU HIS LEU ALA LEU
SEQRES  19 B  549  VAL TRP PHE GLN LYS HIS THR GLN PHE PRO GLY PRO GLY
SEQRES  20 B  549  ARG THR GLU HIS ASN VAL VAL GLY VAL ARG VAL MET PRO
SEQRES  21 B  549  VAL PHE ALA PHE LYS SER GLY ALA PHE PHE ALA ALA ILE
SEQRES  22 B  549  VAL GLY VAL LEU GLY LEU MET GLY GLY LEU LEU GLN ILE
SEQRES  23 B  549  ASN PRO ILE TRP ASN LEU GLY PRO TYR LYS PRO SER GLN
SEQRES  24 B  549  VAL SER ALA GLY SER GLN PRO ASP PHE TYR MET MET TRP
SEQRES  25 B  549  THR GLU GLY LEU ALA ARG ILE TRP PRO PRO TRP GLU PHE
SEQRES  26 B  549  TYR PHE TRP HIS HIS THR ILE PRO ALA PRO VAL TRP VAL
SEQRES  27 B  549  ALA VAL ILE MET GLY LEU VAL PHE VAL LEU LEU PRO ALA
SEQRES  28 B  549  TYR PRO PHE LEU GLU LYS ARG PHE THR GLY ASP TYR ALA
SEQRES  29 B  549  HIS HIS ASN LEU LEU GLN ARG PRO ARG ASP VAL PRO VAL
SEQRES  30 B  549  ARG THR ALA ILE GLY ALA MET ALA ILE ALA PHE TYR MET
SEQRES  31 B  549  VAL LEU THR LEU ALA ALA MET ASN ASP ILE ILE ALA LEU
SEQRES  32 B  549  LYS PHE HIS ILE SER LEU ASN ALA THR THR TRP ILE GLY
SEQRES  33 B  549  ARG ILE GLY MET VAL ILE LEU PRO PRO PHE VAL TYR PHE
SEQRES  34 B  549  ILE THR TYR ARG TRP CYS ILE GLY LEU GLN ARG SER ASP
SEQRES  35 B  549  ARG SER VAL LEU GLU HIS GLY VAL GLU THR GLY ILE ILE
SEQRES  36 B  549  LYS ARG LEU PRO HIS GLY ALA TYR ILE GLU LEU HIS GLN
SEQRES  37 B  549  PRO LEU GLY PRO VAL ASP GLU HIS GLY HIS PRO ILE PRO
SEQRES  38 B  549  LEU GLN TYR GLN GLY ALA PRO LEU PRO LYS ARG MET ASN
SEQRES  39 B  549  LYS LEU GLY SER ALA GLY SER PRO GLY SER GLY SER PHE
SEQRES  40 B  549  LEU PHE ALA ASP SER ALA ALA GLU ASP ALA ALA LEU ARG
SEQRES  41 B  549  GLU ALA GLY HIS ALA ALA GLU GLN ARG ALA LEU ALA ALA
SEQRES  42 B  549  LEU ARG GLU HIS GLN ASP SER ILE MET GLY SER PRO ASP
SEQRES  43 B  549  GLY GLU HIS
SEQRES   1 A  429  MET SER ARG ALA ASP ASP ASP ALA VAL GLY VAL PRO PRO
SEQRES   2 A  429  THR CYS GLY GLY ARG SER ASP GLU GLU GLU ARG ARG ILE
SEQRES   3 A  429  VAL PRO GLY PRO ASN PRO GLN ASP GLY ALA LYS ASP GLY
SEQRES   4 A  429  ALA LYS ALA THR ALA VAL PRO ARG GLU PRO ASP GLU ALA
SEQRES   5 A  429  ALA LEU ALA ALA MET SER ASN GLN GLU LEU LEU ALA LEU
SEQRES   6 A  429  GLY GLY LYS LEU ASP GLY VAL ARG ILE ALA TYR LYS GLU
SEQRES   7 A  429  PRO ARG TRP PRO VAL GLU GLY THR LYS ALA GLU LYS ARG
SEQRES   8 A  429  ALA GLU ARG SER VAL ALA VAL TRP LEU LEU LEU GLY GLY
SEQRES   9 A  429  VAL PHE GLY LEU ALA LEU LEU LEU ILE PHE LEU PHE TRP
SEQRES  10 A  429  PRO TRP GLU PHE LYS ALA ALA ASP GLY GLU SER ASP PHE
SEQRES  11 A  429  ILE TYR SER LEU THR THR PRO LEU TYR GLY LEU THR PHE
SEQRES  12 A  429  GLY LEU SER ILE LEU SER ILE ALA ILE GLY ALA VAL LEU
SEQRES  13 A  429  TYR GLN LYS ARG PHE ILE PRO GLU GLU ILE SER ILE GLN
SEQRES  14 A  429  GLU ARG HIS ASP GLY ALA SER ARG GLU ILE ASP ARG LYS
SEQRES  15 A  429  THR VAL VAL ALA ASN LEU THR ASP ALA PHE GLU GLY SER
SEQRES  16 A  429  THR ILE ARG ARG ARG LYS LEU ILE GLY LEU SER PHE GLY
SEQRES  17 A  429  VAL GLY MET GLY ALA PHE GLY LEU GLY THR LEU VAL ALA
SEQRES  18 A  429  PHE ALA GLY GLY LEU ILE LYS ASN PRO TRP LYS PRO VAL
SEQRES  19 A  429  VAL PRO THR ALA GLU GLY LYS LYS ALA VAL LEU TRP THR
SEQRES  20 A  429  SER GLY TRP THR PRO ARG TYR GLN GLY GLU THR ILE TYR
SEQRES  21 A  429  LEU ALA ARG ALA THR GLY THR GLU ASP GLY PRO PRO PHE
SEQRES  22 A  429  ILE LYS MET ARG PRO GLU ASP MET ASP ALA GLY GLY MET
SEQRES  23 A  429  GLU THR VAL PHE PRO TRP ARG GLU SER ASP GLY ASP GLY
SEQRES  24 A  429  THR THR VAL GLU SER HIS HIS LYS LEU GLN GLU ILE ALA
SEQRES  25 A  429  MET GLY ILE ARG ASN PRO VAL MET LEU ILE ARG ILE LYS
SEQRES  26 A  429  PRO SER ASP LEU GLY ARG VAL VAL LYS ARG LYS GLY GLN
SEQRES  27 A  429  GLU SER PHE ASN PHE GLY GLU PHE PHE ALA PHE THR LYS
SEQRES  28 A  429  VAL CYS SER HIS LEU GLY CYS PRO SER SER LEU TYR GLU
SEQRES  29 A  429  GLN GLN SER TYR ARG ILE LEU CYS PRO CYS HIS GLN SER
SEQRES  30 A  429  GLN PHE ASP ALA LEU HIS PHE ALA LYS PRO ILE PHE GLY
SEQRES  31 A  429  PRO ALA ALA ARG ALA LEU ALA GLN LEU PRO ILE THR ILE
SEQRES  32 A  429  ASP THR ASP GLY TYR LEU VAL ALA ASN GLY ASP PHE VAL
SEQRES  33 A  429  GLU PRO VAL GLY PRO ALA PHE TRP GLU ARG THR THR THR
SEQRES   1 C  280  LEU THR LYS LEU GLY PHE THR ARG SER GLY GLY SER LYS
SEQRES   2 C  280  SER GLY ARG THR ARG ARG ARG LEU ARG ARG ARG LEU SER
SEQRES   3 C  280  GLY GLY VAL LEU LEU LEU ILE ALA LEU THR ILE ALA GLY
SEQRES   4 C  280  GLY LEU ALA ALA VAL LEU THR PRO THR PRO GLN VAL ALA
SEQRES   5 C  280  VAL ALA ASP GLU SER SER SER ALA LEU LEU ARG THR GLY
SEQRES   6 C  280  LYS GLN LEU PHE ASP THR SER CYS VAL SER CYS HIS GLY
SEQRES   7 C  280  ALA ASN LEU GLN GLY VAL PRO ASP HIS GLY PRO SER LEU
SEQRES   8 C  280  ILE GLY VAL GLY GLU ALA ALA VAL TYR PHE GLN VAL SER
SEQRES   9 C  280  THR GLY ARG MET PRO ALA MET ARG GLY GLU ALA GLN ALA
SEQRES  10 C  280  PRO ARG LYS ASP PRO ILE PHE ASP GLU ALA GLN ILE ASP
SEQRES  11 C  280  ALA ILE GLY ALA TYR VAL GLN ALA ASN GLY GLY GLY PRO
SEQRES  12 C  280  THR VAL VAL ARG ASN PRO ASP GLY SER ILE ALA THR GLN
SEQRES  13 C  280  SER LEU ARG GLY ASN ASP LEU GLY ARG GLY GLY ASP LEU
SEQRES  14 C  280  PHE ARG LEU ASN CYS ALA SER CYS HIS ASN PHE THR GLY
SEQRES  15 C  280  LYS GLY GLY ALA LEU SER SER GLY LYS TYR ALA PRO ASP
SEQRES  16 C  280  LEU ALA PRO ALA ASN GLU GLN GLN ILE LEU THR ALA MET
SEQRES  17 C  280  LEU THR GLY PRO GLN ASN MET PRO LYS PHE SER ASN ARG
SEQRES  18 C  280  GLN LEU SER PHE GLU ALA LYS LYS ASP ILE ILE ALA TYR
SEQRES  19 C  280  VAL LYS VAL ALA THR GLU ALA ARG GLN PRO GLY GLY TYR
SEQRES  20 C  280  LEU LEU GLY GLY PHE GLY PRO ALA PRO GLU GLY MET ALA
SEQRES  21 C  280  MET TRP ILE ILE GLY MET VAL ALA ALA ILE GLY LEU ALA
SEQRES  22 C  280  LEU TRP ILE GLY ALA ARG SER
HELIX    1   1 SER E   28  LEU E   31  1               Generated by MOE    4
HELIX    2   2 PRO E   41  ALA E   73  1               Generated by MOE   33
HELIX    3   3 MET E   92  ARG E  119  1               Generated by MOE   28
HELIX    4   4 HIS E  281  MET E  283  5               Generated by MOE    3
HELIX    5   5 PRO E  293  ASN E  304  1               Generated by MOE   12
HELIX    6   6 ASN E  309  ALA E  314  1               Generated by MOE    6
HELIX    7   7 ILE F   28  ILE F   32  1               Generated by MOE    5
HELIX    8   8 HIS F   37  LEU F   66  1               Generated by MOE   30
HELIX    9   9 ASN F   76  LEU F   92  1               Generated by MOE   17
HELIX   10  10 ALA F   95  ILE F  111  1               Generated by MOE   17
HELIX   11  11 PRO F  119  ILE F  137  1               Generated by MOE   19
HELIX   12  12 GLY F  167  VAL F  194  1               Generated by MOE   28
HELIX   13  13 ILE F  208  LEU F  240  1               Generated by MOE   33
HELIX   14  14 GLY F  251  ILE F  269  1               Generated by MOE   19
HELIX   15  15 LEU F  272  SER F  286  1               Generated by MOE   15
HELIX   16  16 TYR F  293  LEU F  306  1               Generated by MOE   14
HELIX   17  17 TRP F  311  HIS F  314  5               Generated by MOE    4
HELIX   18  18 LEU F  323  THR F  347  1               Generated by MOE   25
HELIX   19  19 THR F  357  LEU F  379  1               Generated by MOE   23
HELIX   20  20 PRO F  382  VAL F  388  1               Generated by MOE    7
HELIX   21  21 TYR F  392  THR F  422  1               Generated by MOE   31
HELIX   22  22 ARG F  429  THR F  445  1               Generated by MOE   17
HELIX   23  23 GLN F  449  ASP F  454  1               Generated by MOE    6
HELIX   24  24 THR F  472  VAL F  486  1               Generated by MOE   15
HELIX   25  25 LEU F  489  SER F  498  1               Generated by MOE   10
HELIX   26  26 PRO F  541  HIS F  546  1               Generated by MOE    6
HELIX   27  27 PRO F  548  MET F  550  5               Generated by MOE    3
HELIX   28  28 VAL F  551  ALA F  556  1               Generated by MOE    6
HELIX   29  29 MET G   24  PHE G   48  1               Generated by MOE   25
HELIX   30  30 LEU G   67  GLU G   92  1               Generated by MOE   26
HELIX   31  31 VAL G   96  GLU G  126  1               Generated by MOE   31
HELIX   32  32 ALA G  135  MET G  167  1               Generated by MOE   33
HELIX   33  33 PRO G  172  ILE G  199  1               Generated by MOE   28
HELIX   34  34 ILE H    3  ALA H   27  1               Generated by MOE   25
HELIX   35  35 GLY H   38  ARG H   61  1               Generated by MOE   24
HELIX   36  36 TRP H   91  ALA H  107  1               Generated by MOE   17
HELIX   37  37 PRO H  111  VAL H  129  1               Generated by MOE   19
HELIX   38  38 THR I    3  PHE I   25  1               Generated by MOE   23
HELIX   39  39 THR J   45  ARG J   60  1               Generated by MOE   16
HELIX   40  40 THR J   77  ILE J   84  1               Generated by MOE    8
HELIX   41  41 LEU J   85  ASN J   87  5               Generated by MOE    3
HELIX   42  42 ALA J  123  PHE J  134  1               Generated by MOE   12
HELIX   43  43 LEU J  139  GLY J  153  1               Generated by MOE   15
HELIX   44  44 ILE D   45  VAL D   61  1               Generated by MOE   17
HELIX   45  45 VAL D   71  ARG D   95  1               Generated by MOE   25
HELIX   46  46 SER Q   28  LEU Q   31  1               Generated by MOE    4
HELIX   47  47 PRO Q   41  THR Q   71  1               Generated by MOE   31
HELIX   48  48 PRO Q   93  GLU Q  118  1               Generated by MOE   26
HELIX   49  49 HIS Q  281  MET Q  283  5               Generated by MOE    3
HELIX   50  50 PRO Q  293  ASN Q  304  1               Generated by MOE   12
HELIX   51  51 ASN Q  309  ALA Q  314  1               Generated by MOE    6
HELIX   52  52 ILE R   28  ILE R   32  1               Generated by MOE    5
HELIX   53  53 HIS R   37  LEU R   66  1               Generated by MOE   30
HELIX   54  54 ASN R   76  LEU R   92  1               Generated by MOE   17
HELIX   55  55 ALA R   95  ILE R  111  1               Generated by MOE   17
HELIX   56  56 PRO R  119  ILE R  137  1               Generated by MOE   19
HELIX   57  57 GLY R  167  VAL R  194  1               Generated by MOE   28
HELIX   58  58 ILE R  208  LEU R  240  1               Generated by MOE   33
HELIX   59  59 GLY R  251  ILE R  269  1               Generated by MOE   19
HELIX   60  60 LEU R  272  SER R  286  1               Generated by MOE   15
HELIX   61  61 TYR R  293  LEU R  306  1               Generated by MOE   14
HELIX   62  62 TRP R  311  HIS R  314  5               Generated by MOE    4
HELIX   63  63 LEU R  323  THR R  347  1               Generated by MOE   25
HELIX   64  64 THR R  357  LEU R  379  1               Generated by MOE   23
HELIX   65  65 PRO R  382  VAL R  388  1               Generated by MOE    7
HELIX   66  66 TYR R  392  THR R  422  1               Generated by MOE   31
HELIX   67  67 ARG R  429  THR R  445  1               Generated by MOE   17
HELIX   68  68 GLN R  449  ASP R  454  1               Generated by MOE    6
HELIX   69  69 THR R  472  VAL R  486  1               Generated by MOE   15
HELIX   70  70 LEU R  489  SER R  498  1               Generated by MOE   10
HELIX   71  71 PRO R  541  HIS R  546  1               Generated by MOE    6
HELIX   72  72 PRO R  548  MET R  550  5               Generated by MOE    3
HELIX   73  73 VAL R  551  ALA R  556  1               Generated by MOE    6
HELIX   74  74 MET S   24  PHE S   48  1               Generated by MOE   25
HELIX   75  75 LEU S   67  GLU S   92  1               Generated by MOE   26
HELIX   76  76 VAL S   96  VAL S  125  1               Generated by MOE   30
HELIX   77  77 TYR S  136  LYS S  166  1               Generated by MOE   31
HELIX   78  78 PRO S  172  ILE S  199  1               Generated by MOE   28
HELIX   79  79 ILE T    3  ALA T   27  1               Generated by MOE   25
HELIX   80  80 GLY T   38  ARG T   61  1               Generated by MOE   24
HELIX   81  81 TRP T   91  ALA T  107  1               Generated by MOE   17
HELIX   82  82 PRO T  111  VAL T  129  1               Generated by MOE   19
HELIX   83  83 THR U    3  PHE U   25  1               Generated by MOE   23
HELIX   84  84 THR V   45  ARG V   60  1               Generated by MOE   16
HELIX   85  85 THR V   77  ILE V   84  1               Generated by MOE    8
HELIX   86  86 LEU V   85  ASN V   87  5               Generated by MOE    3
HELIX   87  87 ALA V  123  PHE V  134  1               Generated by MOE   12
HELIX   88  88 LEU V  139  GLY V  153  1               Generated by MOE   15
HELIX   89  89 ILE P   45  VAL P   61  1               Generated by MOE   17
HELIX   90  90 VAL P   71  ARG P   95  1               Generated by MOE   25
HELIX   91  91 ALA N   15  TYR N   25  1               Generated by MOE   11
HELIX   92  92 ALA N   30  LEU N   35  1               Generated by MOE    6
HELIX   93  93 TRP N   43  LEU N   46  5               Generated by MOE    4
HELIX   94  94 LEU N   47  LEU N   65  1               Generated by MOE   19
HELIX   95  95 GLN N   83  LEU N   85  5               Generated by MOE    3
HELIX   96  96 ARG N   92  GLU N  103  1               Generated by MOE   12
HELIX   97  97 GLY N  107  THR N  135  1               Generated by MOE   29
HELIX   98  98 ARG N  140  ARG N  142  5               Generated by MOE    3
HELIX   99  99 GLU N  143  TYR N  164  1               Generated by MOE   22
HELIX  100 100 LEU N  170  THR N  184  1               Generated by MOE   15
HELIX  101 101 THR N  192  PHE N  199  1               Generated by MOE    8
HELIX  102 102 LEU N  208  ILE N  217  1               Generated by MOE   10
HELIX  103 103 LEU N  219  PHE N  237  1               Generated by MOE   19
HELIX  104 104 VAL N  258  LEU N  283  1               Generated by MOE   26
HELIX  105 105 MET N  311  ARG N  318  1               Generated by MOE    8
HELIX  106 106 PRO N  335  LEU N  348  1               Generated by MOE   14
HELIX  107 107 TYR N  352  THR N  360  1               Generated by MOE    9
HELIX  108 108 PRO N  376  LEU N  394  1               Generated by MOE   19
HELIX  109 109 ASN N  398  LYS N  404  1               Generated by MOE    7
HELIX  110 110 LEU N  409  GLU N  447  1               Generated by MOE   39
HELIX  111 111 ALA N  513  GLU N  536  1               Generated by MOE   24
HELIX  112 112 ASN M   59  ASP M   70  1               Generated by MOE   12
HELIX  113 113 LYS M   87  PHE M  116  1               Generated by MOE   30
HELIX  114 114 TYR M  132  LEU M  134  5               Generated by MOE    3
HELIX  115 115 THR M  135  ARG M  160  1               Generated by MOE   26
HELIX  116 116 GLU M  178  GLY M  194  1               Generated by MOE   17
HELIX  117 117 ILE M  197  ARG M  199  5               Generated by MOE    3
HELIX  118 118 LYS M  201  PHE M  222  1               Generated by MOE   22
HELIX  119 119 VAL M  244  TRP M  246  5               Generated by MOE    3
HELIX  120 120 GLU M  294  ASP M  296  5               Generated by MOE    3
HELIX  121 121 VAL M  302  ALA M  312  1               Generated by MOE   11
HELIX  122 122 PHE O   69  SER O   72  1               Generated by MOE    4
HELIX  123 123 VAL O   74  HIS O   77  1               Generated by MOE    4
HELIX  124 124 GLU O   96  SER O  104  1               Generated by MOE    9
HELIX  125 125 GLN O  128  GLN O  137  1               Generated by MOE   10
HELIX  126 126 LEU O  163  ASN O  173  1               Generated by MOE   11
HELIX  127 127 GLU O  201  THR O  210  1               Generated by MOE   10
HELIX  128 128 PHE O  225  ALA O  238  1               Generated by MOE   14
HELIX  129 129 PRO O  254  ILE O  276  1               Generated by MOE   23
HELIX  130 130 ALA B   15  TYR B   25  1               Generated by MOE   11
HELIX  131 131 ALA B   30  LEU B   35  1               Generated by MOE    6
HELIX  132 132 TRP B   43  LEU B   46  5               Generated by MOE    4
HELIX  133 133 LEU B   47  LEU B   65  1               Generated by MOE   19
HELIX  134 134 GLN B   83  LEU B   85  5               Generated by MOE    3
HELIX  135 135 ARG B   92  GLU B  103  1               Generated by MOE   12
HELIX  136 136 GLY B  107  THR B  135  1               Generated by MOE   29
HELIX  137 137 ARG B  140  ARG B  142  5               Generated by MOE    3
HELIX  138 138 GLU B  143  TYR B  164  1               Generated by MOE   22
HELIX  139 139 LEU B  170  THR B  184  1               Generated by MOE   15
HELIX  140 140 THR B  192  PHE B  199  1               Generated by MOE    8
HELIX  141 141 LEU B  208  ILE B  217  1               Generated by MOE   10
HELIX  142 142 LEU B  219  PHE B  237  1               Generated by MOE   19
HELIX  143 143 VAL B  258  LEU B  283  1               Generated by MOE   26
HELIX  144 144 MET B  311  ARG B  318  1               Generated by MOE    8
HELIX  145 145 PRO B  335  LEU B  348  1               Generated by MOE   14
HELIX  146 146 TYR B  352  THR B  360  1               Generated by MOE    9
HELIX  147 147 PRO B  376  LEU B  394  1               Generated by MOE   19
HELIX  148 148 ASN B  398  LYS B  404  1               Generated by MOE    7
HELIX  149 149 LEU B  409  GLU B  447  1               Generated by MOE   39
HELIX  150 150 ALA B  513  GLU B  536  1               Generated by MOE   24
HELIX  151 151 ASN A   59  ASP A   70  1               Generated by MOE   12
HELIX  152 152 LYS A   87  PHE A  116  1               Generated by MOE   30
HELIX  153 153 TYR A  132  LEU A  134  5               Generated by MOE    3
HELIX  154 154 THR A  135  ARG A  160  1               Generated by MOE   26
HELIX  155 155 GLU A  178  GLY A  194  1               Generated by MOE   17
HELIX  156 156 ILE A  197  ARG A  199  5               Generated by MOE    3
HELIX  157 157 LYS A  201  PHE A  222  1               Generated by MOE   22
HELIX  158 158 VAL A  244  TRP A  246  5               Generated by MOE    3
HELIX  159 159 GLU A  294  ASP A  296  5               Generated by MOE    3
HELIX  160 160 VAL A  302  ALA A  312  1               Generated by MOE   11
HELIX  161 161 PHE C   69  SER C   72  1               Generated by MOE    4
HELIX  162 162 VAL C   74  HIS C   77  1               Generated by MOE    4
HELIX  163 163 GLU C   96  SER C  104  1               Generated by MOE    9
HELIX  164 164 GLN C  128  GLN C  137  1               Generated by MOE   10
HELIX  165 165 LEU C  163  ASN C  173  1               Generated by MOE   11
HELIX  166 166 GLU C  201  THR C  210  1               Generated by MOE   10
HELIX  167 167 PHE C  225  ALA C  238  1               Generated by MOE   14
HELIX  168 168 PRO C  254  ILE C  276  1               Generated by MOE   23
SHEET    1       VAL E 129  ALA E 135                  Generated by MOE
SHEET    2       PHE E 136  PHE E 136                  Generated by MOE
SHEET    3       ASN E 139  PHE E 142                  Generated by MOE
SHEET    4       LYS E 146  ALA E 148                  Generated by MOE
SHEET    5       ASP E 155  ASP E 157                  Generated by MOE
SHEET    6       THR E 203  LEU E 204                  Generated by MOE
SHEET    7       VAL E 212  PRO E 216                  Generated by MOE
SHEET    8       ILE E 221  SER E 227                  Generated by MOE
SHEET    9       HIS E 232  VAL E 236                  Generated by MOE
SHEET   10       PHE E 241  VAL E 245                  Generated by MOE
SHEET   11       VAL E 257  VAL E 260                  Generated by MOE
SHEET   12       GLY E 267  GLY E 271                  Generated by MOE
SHEET   13       PHE E 286  PHE E 286                  Generated by MOE
SHEET   14       GLU E 287  VAL E 291                  Generated by MOE
SHEET   15       GLU H  81  PHE H  84                  Generated by MOE
SHEET   16       LEU I  48  LEU I  48                  Generated by MOE
SHEET   17       TRP I  49  TRP I  49                  Generated by MOE
SHEET   18       GLY I  74  GLY I  77                  Generated by MOE
SHEET   19       ARG J  65  TYR J  69                  Generated by MOE
SHEET   20       ALA J  94  ALA J  98                  Generated by MOE
SHEET   21       VAL J  99  SER J 100                  Generated by MOE
SHEET   22       ALA J 105  VAL J 109                  Generated by MOE
SHEET   23       VAL Q 129  ALA Q 135                  Generated by MOE
SHEET   24       PHE Q 136  PHE Q 136                  Generated by MOE
SHEET   25       ASN Q 139  PHE Q 142                  Generated by MOE
SHEET   26       LYS Q 146  ILE Q 147                  Generated by MOE
SHEET   27       THR Q 203  LEU Q 204                  Generated by MOE
SHEET   28       VAL Q 212  PRO Q 216                  Generated by MOE
SHEET   29       ILE Q 221  SER Q 227                  Generated by MOE
SHEET   30       HIS Q 232  VAL Q 236                  Generated by MOE
SHEET   31       PHE Q 241  VAL Q 245                  Generated by MOE
SHEET   32       VAL Q 257  VAL Q 260                  Generated by MOE
SHEET   33       GLY Q 267  GLY Q 271                  Generated by MOE
SHEET   34       PHE Q 286  PHE Q 286                  Generated by MOE
SHEET   35       GLU Q 287  VAL Q 291                  Generated by MOE
SHEET   36       GLU T  81  PHE T  84                  Generated by MOE
SHEET   37       LEU U  48  LEU U  48                  Generated by MOE
SHEET   38       TRP U  49  TRP U  49                  Generated by MOE
SHEET   39       GLY U  74  GLY U  77                  Generated by MOE
SHEET   40       ARG V  65  TYR V  69                  Generated by MOE
SHEET   41       ALA V  94  ALA V  98                  Generated by MOE
SHEET   42       VAL V  99  SER V 100                  Generated by MOE
SHEET   43       ALA V 105  VAL V 109                  Generated by MOE
SHEET   44       VAL N  38  PHE N  39                  Generated by MOE
SHEET   45       ASP N  75  THR N  77                  Generated by MOE
SHEET   46       GLU N  89  SER N  91                  Generated by MOE
SHEET   47       VAL N 254  ARG N 257                  Generated by MOE
SHEET   48       VAL N 450  GLU N 451                  Generated by MOE
SHEET   49       ILE N 454  LYS N 456                  Generated by MOE
SHEET   50       HIS N 467  GLN N 468                  Generated by MOE
SHEET   51       ALA M  75  GLU M  78                  Generated by MOE
SHEET   52       GLU M 164  ILE M 168                  Generated by MOE
SHEET   53       VAL M 235  THR M 237                  Generated by MOE
SHEET   54       GLY M 240  LYS M 242                  Generated by MOE
SHEET   55       LEU M 261  ALA M 264                  Generated by MOE
SHEET   56       PHE M 273  ILE M 274                  Generated by MOE
SHEET   57       MET M 286  PRO M 291                  Generated by MOE
SHEET   58       VAL M 319  ILE M 322                  Generated by MOE
SHEET   59       PHE M 349  THR M 350                  Generated by MOE
SHEET   60       LEU M 362  GLU M 364                  Generated by MOE
SHEET   61       ARG M 369  LEU M 371                  Generated by MOE
SHEET   62       GLN M 378  ASP M 380                  Generated by MOE
SHEET   63       LYS M 386  PHE M 389                  Generated by MOE
SHEET   64       ILE M 401  ILE M 403                  Generated by MOE
SHEET   65       LEU M 409  ALA M 411                  Generated by MOE
SHEET   66       GLY O 185  ALA O 186                  Generated by MOE
SHEET   67       TYR O 192  ALA O 193                  Generated by MOE
SHEET   68       VAL B  38  PHE B  39                  Generated by MOE
SHEET   69       ASP B  75  THR B  77                  Generated by MOE
SHEET   70       GLU B  89  SER B  91                  Generated by MOE
SHEET   71       VAL B 254  ARG B 257                  Generated by MOE
SHEET   72       VAL B 450  GLU B 451                  Generated by MOE
SHEET   73       ILE B 454  LYS B 456                  Generated by MOE
SHEET   74       HIS B 467  GLN B 468                  Generated by MOE
SHEET   75       ALA A  75  GLU A  78                  Generated by MOE
SHEET   76       GLU A 164  ILE A 168                  Generated by MOE
SHEET   77       VAL A 235  THR A 237                  Generated by MOE
SHEET   78       GLY A 240  LYS A 242                  Generated by MOE
SHEET   79       LEU A 261  ALA A 264                  Generated by MOE
SHEET   80       PHE A 273  ILE A 274                  Generated by MOE
SHEET   81       MET A 286  PRO A 291                  Generated by MOE
SHEET   82       VAL A 319  ILE A 322                  Generated by MOE
SHEET   83       PHE A 349  THR A 350                  Generated by MOE
SHEET   84       LEU A 362  GLU A 364                  Generated by MOE
SHEET   85       ARG A 369  LEU A 371                  Generated by MOE
SHEET   86       GLN A 378  ASP A 380                  Generated by MOE
SHEET   87       LYS A 386  PHE A 389                  Generated by MOE
SHEET   88       ILE A 401  ILE A 403                  Generated by MOE
SHEET   89       LEU A 409  ALA A 411                  Generated by MOE
SHEET   90       GLY C 185  ALA C 186                  Generated by MOE
SHEET   91       TYR C 192  ALA C 193                  Generated by MOE
SSBOND   1 CYS M  358    CYS M  374                          1555   1555  2.03
SSBOND   2 CYS A  358    CYS A  374                          1555   1555  2.03
LINK         NH2 ARG F  63                 OMA HEA F 607     1555   1555  1.30
LINK         NE2 HIS F  86                Fe   HEA F 607     1555   1555  2.49
LINK         NE2 HIS F 397                Fe   HEA F 606     1555   1555  2.74
LINK         NE2 HIS F 399                Fe   HEA F 607     1555   1555  2.40
LINK         NH2 ARG D  94                 OA4 CDL D 201     1555   1555  1.30
LINK         NH2 ARG R  63                 OMA HEA R 607     1555   1555  1.30
LINK         NE2 HIS R  86                Fe   HEA R 607     1555   1555  2.49
LINK         NE2 HIS R 397                Fe   HEA R 606     1555   1555  2.74
LINK         NE2 HIS R 399                Fe   HEA R 607     1555   1555  2.40
LINK         NH2 ARG P  94                 OA3 CDL P 201     1555   1555  1.30
LINK         NE2 HIS N 114                Fe   HEM N 602     1555   1555  2.56
LINK         NE2 HIS N 128                Fe   HEM N 601     1555   1555  2.63
LINK         NE2 HIS N 216                Fe   HEM N 602     1555   1555  2.46
LINK         CD2 LEU N 219                 C35 MQ9 N 608     1555   1555  1.50
LINK         NE2 HIS N 231                Fe   HEM N 601     1555   1555  2.50
LINK         SG  CYS M 353                Fe1  FES M 501     1555   1555  2.47
LINK         ND1 HIS M 355                Fe2  FES M 501     1555   1555  2.24
LINK         SG  CYS M 372                Fe1  FES M 501     1555   1555  1.82
LINK         ND1 HIS M 375                Fe2  FES M 501     1555   1555  2.25
LINK         SG  CYS O  73                 CBB HEC O 304     1555   1555  1.76
LINK         SG  CYS O  76                 CBC HEC O 304     1555   1555  1.77
LINK         NE2 HIS O  77                Fe   HEC O 304     1555   1555  2.44
LINK         SD  MET O 108                Fe   HEC O 304     1555   1555  2.75
LINK         SG  CYS O 174                 CAB HEC O 305     1555   1555  1.76
LINK         SG  CYS O 177                 CBC HEC O 305     1555   1555  1.77
LINK         NE2 HIS O 178                Fe   HEC O 305     1555   1555  2.58
LINK         NH1 ARG B  33                 OB3 CDL B 606     1555   1555  1.30
LINK         NE2 HIS B 114                Fe   HEM B 602     1555   1555  2.45
LINK         NE2 HIS B 128                Fe   HEM B 601     1555   1555  2.54
LINK         NE2 HIS B 216                Fe   HEM B 602     1555   1555  2.48
LINK         NE2 HIS B 231                Fe   HEM B 601     1555   1555  2.52
LINK         SG  CYS A 353                Fe2  FES A 501     1555   1555  2.61
LINK         ND1 HIS A 355                Fe1  FES A 501     1555   1555  2.19
LINK         SG  CYS A 372                Fe2  FES A 501     1555   1555  1.63
LINK         ND1 HIS A 375                Fe1  FES A 501     1555   1555  2.19
LINK         SG  CYS C  73                 CBB HEC C 301     1555   1555  1.76
LINK         SG  CYS C  76                 CBC HEC C 301     1555   1555  1.76
LINK         NE2 HIS C  77                Fe   HEC C 301     1555   1555  2.44
LINK         SD  MET C 108                Fe   HEC C 301     1555   1555  2.75
LINK         SG  CYS C 174                 CAB HEC C 302     1555   1555  1.76
LINK         SG  CYS C 177                 CBC HEC C 302     1555   1555  1.76
LINK         NE2 HIS C 178                Fe   HEC C 302     1555   1555  2.58
ATOM      1  N   TRP E  27     231.113 195.092 318.710  1.00108.76           N1+
ATOM      2  CA  TRP E  27     229.723 195.524 318.635  1.00108.76           C  
ATOM      3  C   TRP E  27     229.561 196.679 317.655  1.00108.76           C  
ATOM      4  O   TRP E  27     228.521 196.821 317.017  1.00108.76           O  
ATOM      5  CB  TRP E  27     229.209 195.938 320.017  1.00108.76           C  
ATOM      6  CG  TRP E  27     230.003 197.042 320.651  1.00108.76           C  
ATOM      7  CD1 TRP E  27     231.185 196.918 321.320  1.00108.76           C  
ATOM      8  CD2 TRP E  27     229.671 198.437 320.674  1.00108.76           C  
ATOM      9  NE1 TRP E  27     231.612 198.148 321.758  1.00108.76           N  
ATOM     10  CE2 TRP E  27     230.702 199.096 321.374  1.00108.76           C  
ATOM     11  CE3 TRP E  27     228.608 199.192 320.172  1.00108.76           C  
ATOM     12  CZ2 TRP E  27     230.698 200.473 321.585  1.00108.76           C  
ATOM     13  CZ3 TRP E  27     228.607 200.560 320.383  1.00108.76           C  
ATOM     14  CH2 TRP E  27     229.646 201.186 321.083  1.00108.76           C  
ATOM     15  H1  TRP E  27     231.184 194.260 319.278  1.00108.76           H  
ATOM     16  H2  TRP E  27     231.688 195.822 319.105  1.00108.76           H  
ATOM     17  H3  TRP E  27     231.440 194.867 317.773  1.00108.76           H  
ATOM     18  HA  TRP E  27     229.108 194.706 318.258  1.00108.76           H  
ATOM     19  HB2 TRP E  27     228.168 196.253 319.928  1.00108.76           H  
ATOM     20  HB3 TRP E  27     229.231 195.070 320.677  1.00108.76           H  
ATOM     21  HD1 TRP E  27     231.702 195.988 321.529  1.00108.76           H  
ATOM     22  HE1 TRP E  27     232.428 198.315 322.335  1.00108.76           H  
ATOM     23  HE3 TRP E  27     227.798 198.719 319.635  1.00108.76           H  
ATOM     24  HZ2 TRP E  27     231.493 200.960 322.131  1.00108.76           H  
ATOM     25  HZ3 TRP E  27     227.788 201.158 320.006  1.00108.76           H  
ATOM     26  HH2 TRP E  27     229.610 202.257 321.234  1.00108.76           H  
ATOM     27  N   SER E  28     230.598 197.509 317.547  1.00105.51           N  
ATOM     28  CA  SER E  28     230.535 198.713 316.726  1.00105.51           C  
ATOM     29  C   SER E  28     230.806 198.455 315.252  1.00105.51           C  
ATOM     30  O   SER E  28     230.543 199.347 314.438  1.00105.51           O  
ATOM     31  CB  SER E  28     231.526 199.749 317.249  1.00105.51           C  
ATOM     32  OG  SER E  28     232.858 199.321 317.038  1.00105.51           O  
ATOM     33  H   SER E  28     231.436 197.406 318.093  1.00105.51           H  
ATOM     34  HA  SER E  28     229.537 199.147 316.802  1.00105.51           H  
ATOM     35  HB2 SER E  28     231.353 199.914 318.314  1.00105.51           H  
ATOM     36  HB3 SER E  28     231.366 200.691 316.722  1.00105.51           H  
ATOM     37  HG  SER E  28     233.449 199.988 317.404  1.00105.51           H  
ATOM     38  N   ASP E  29     231.328 197.284 314.884  1.00104.72           N  
ATOM     39  CA  ASP E  29     231.514 196.967 313.470  1.00104.72           C  
ATOM     40  C   ASP E  29     230.172 196.777 312.778  1.00104.72           C  
ATOM     41  O   ASP E  29     230.070 196.908 311.555  1.00104.72           O  
ATOM     42  CB  ASP E  29     232.383 195.720 313.312  1.00104.72           C  
ATOM     43  CG  ASP E  29     232.036 194.640 314.315  1.00104.72           C  
ATOM     44  OD1 ASP E  29     232.656 193.558 314.270  1.00104.72           O  
ATOM     45  OD2 ASP E  29     231.143 194.883 315.156  1.00104.72           O1-
ATOM     46  H   ASP E  29     231.459 196.536 315.548  1.00104.72           H  
ATOM     47  HA  ASP E  29     232.014 197.795 312.970  1.00104.72           H  
ATOM     48  HB2 ASP E  29     233.423 196.009 313.473  1.00104.72           H  
ATOM     49  HB3 ASP E  29     232.295 195.330 312.297  1.00104.72           H  
ATOM     50  N   ALA E  30     229.141 196.441 313.546  1.00 98.84           N  
ATOM     51  CA  ALA E  30     227.802 196.302 312.994  1.00 98.84           C  
ATOM     52  C   ALA E  30     227.107 197.646 312.835  1.00 98.84           C  
ATOM     53  O   ALA E  30     226.557 197.936 311.768  1.00 98.84           O  
ATOM     54  CB  ALA E  30     226.963 195.384 313.880  1.00 98.84           C  
ATOM     55  H   ALA E  30     229.327 196.183 314.506  1.00 98.84           H  
ATOM     56  HA  ALA E  30     227.866 195.844 312.005  1.00 98.84           H  
ATOM     57  HB1 ALA E  30     226.872 195.801 314.884  1.00 98.84           H  
ATOM     58  HB2 ALA E  30     227.439 194.404 313.943  1.00 98.84           H  
ATOM     59  HB3 ALA E  30     225.969 195.265 313.448  1.00 98.84           H  
ATOM     60  N   LEU E  31     227.147 198.486 313.870  1.00 95.03           N  
ATOM     61  CA  LEU E  31     226.493 199.786 313.814  1.00 95.03           C  
ATOM     62  C   LEU E  31     227.200 200.772 312.894  1.00 95.03           C  
ATOM     63  O   LEU E  31     226.654 201.848 312.634  1.00 95.03           O  
ATOM     64  CB  LEU E  31     226.379 200.376 315.218  1.00 95.03           C  
ATOM     65  CG  LEU E  31     225.221 199.814 316.035  1.00 95.03           C  
ATOM     66  CD1 LEU E  31     225.255 200.369 317.443  1.00 95.03           C  
ATOM     67  CD2 LEU E  31     223.904 200.138 315.357  1.00 95.03           C  
ATOM     68  H   LEU E  31     227.619 198.197 314.715  1.00 95.03           H  
ATOM     69  HA  LEU E  31     225.507 199.662 313.372  1.00 95.03           H  
ATOM     70  HB2 LEU E  31     227.317 200.212 315.751  1.00 95.03           H  
ATOM     71  HB3 LEU E  31     226.236 201.456 315.146  1.00 95.03           H  
ATOM     72  HG  LEU E  31     225.321 198.730 316.101  1.00 95.03           H  
ATOM     73 HD11 LEU E  31     225.166 201.445 317.379  1.00 95.03           H  
ATOM     74 HD12 LEU E  31     226.195 200.106 317.927  1.00 95.03           H  
ATOM     75 HD13 LEU E  31     224.427 199.966 318.025  1.00 95.03           H  
ATOM     76 HD21 LEU E  31     223.861 201.195 315.091  1.00 95.03           H  
ATOM     77 HD22 LEU E  31     223.082 199.917 316.038  1.00 95.03           H  
ATOM     78 HD23 LEU E  31     223.759 199.526 314.469  1.00 95.03           H  
ATOM     79  N   ALA E  32     228.392 200.444 312.408  1.00 89.62           N  
ATOM     80  CA  ALA E  32     229.052 201.250 311.395  1.00 89.62           C  
ATOM     81  C   ALA E  32     228.591 200.908 309.989  1.00 89.62           C  
ATOM     82  O   ALA E  32     228.962 201.612 309.045  1.00 89.62           O  
ATOM     83  CB  ALA E  32     230.569 201.084 311.491  1.00 89.62           C  
ATOM     84  H   ALA E  32     228.846 199.605 312.740  1.00 89.62           H  
ATOM     85  HA  ALA E  32     228.818 202.301 311.571  1.00 89.62           H  
ATOM     86  HB1 ALA E  32     230.859 200.084 311.164  1.00 89.62           H  
ATOM     87  HB2 ALA E  32     230.883 201.230 312.525  1.00 89.62           H  
ATOM     88  HB3 ALA E  32     231.061 201.834 310.885  1.00 89.62           H  
ATOM     89  N   LEU E  33     227.798 199.846 309.836  1.00 85.36           N  
ATOM     90  CA  LEU E  33     227.246 199.433 308.546  1.00 85.36           C  
ATOM     91  C   LEU E  33     228.341 199.219 307.507  1.00 85.36           C  
ATOM     92  O   LEU E  33     228.140 199.458 306.316  1.00 85.36           O  
ATOM     93  CB  LEU E  33     226.212 200.438 308.040  1.00 85.36           C  
ATOM     94  CG  LEU E  33     225.018 200.673 308.964  1.00 85.36           C  
ATOM     95  CD1 LEU E  33     224.055 201.664 308.349  1.00 85.36           C  
ATOM     96  CD2 LEU E  33     224.316 199.366 309.265  1.00 85.36           C  
ATOM     97  H   LEU E  33     227.521 199.313 310.653  1.00 85.36           H  
ATOM     98  HA  LEU E  33     226.766 198.465 308.672  1.00 85.36           H  
ATOM     99  HB2 LEU E  33     226.700 201.392 307.840  1.00 85.36           H  
ATOM    100  HB3 LEU E  33     225.825 200.080 307.084  1.00 85.36           H  
ATOM    101  HG  LEU E  33     225.367 201.094 309.907  1.00 85.36           H  
ATOM    102 HD11 LEU E  33     223.771 201.339 307.348  1.00 85.36           H  
ATOM    103 HD12 LEU E  33     224.519 202.643 308.291  1.00 85.36           H  
ATOM    104 HD13 LEU E  33     223.165 201.751 308.971  1.00 85.36           H  
ATOM    105 HD21 LEU E  33     224.047 198.865 308.335  1.00 85.36           H  
ATOM    106 HD22 LEU E  33     223.413 199.564 309.840  1.00 85.36           H  
ATOM    107 HD23 LEU E  33     224.953 198.719 309.864  1.00 85.36           H  
ATOM    108  N   GLY E  34     229.507 198.768 307.949  1.00 83.21           N  
ATOM    109  CA  GLY E  34     230.591 198.456 307.047  1.00 83.21           C  
ATOM    110  C   GLY E  34     231.547 199.588 306.752  1.00 83.21           C  
ATOM    111  O   GLY E  34     232.296 199.494 305.774  1.00 83.21           O  
ATOM    112  H   GLY E  34     229.587 198.516 308.921  1.00 83.21           H  
ATOM    113  HA2 GLY E  34     231.170 197.640 307.476  1.00 83.21           H  
ATOM    114  HA3 GLY E  34     230.192 198.101 306.094  1.00 83.21           H  
ATOM    115  N   TRP E  35     231.547 200.644 307.547  1.00 82.17           N  
ATOM    116  CA  TRP E  35     232.518 201.708 307.351  1.00 82.17           C  
ATOM    117  C   TRP E  35     233.900 201.215 307.752  1.00 82.17           C  
ATOM    118  O   TRP E  35     234.067 200.695 308.860  1.00 82.17           O  
ATOM    119  CB  TRP E  35     232.148 202.936 308.174  1.00 82.17           C  
ATOM    120  CG  TRP E  35     231.332 203.931 307.437  1.00 82.17           C  
ATOM    121  CD1 TRP E  35     230.325 203.674 306.563  1.00 82.17           C  
ATOM    122  CD2 TRP E  35     231.453 205.354 307.505  1.00 82.17           C  
ATOM    123  NE1 TRP E  35     229.805 204.848 306.081  1.00 82.17           N  
ATOM    124  CE2 TRP E  35     230.483 205.895 306.646  1.00 82.17           C  
ATOM    125  CE3 TRP E  35     232.285 206.223 308.211  1.00 82.17           C  
ATOM    126  CZ2 TRP E  35     230.323 207.264 306.472  1.00 82.17           C  
ATOM    127  CZ3 TRP E  35     232.125 207.579 308.037  1.00 82.17           C  
ATOM    128  CH2 TRP E  35     231.152 208.088 307.175  1.00 82.17           C  
ATOM    129  H   TRP E  35     230.781 200.771 308.195  1.00 82.17           H  
ATOM    130  HA  TRP E  35     232.511 201.988 306.297  1.00 82.17           H  
ATOM    131  HB2 TRP E  35     231.610 202.646 309.066  1.00 82.17           H  
ATOM    132  HB3 TRP E  35     233.065 203.438 308.485  1.00 82.17           H  
ATOM    133  HD1 TRP E  35     229.948 202.694 306.325  1.00 82.17           H  
ATOM    134  HE1 TRP E  35     229.043 204.874 305.401  1.00 82.17           H  
ATOM    135  HE3 TRP E  35     233.044 205.835 308.857  1.00 82.17           H  
ATOM    136  HZ2 TRP E  35     229.568 207.651 305.808  1.00 82.17           H  
ATOM    137  HZ3 TRP E  35     232.757 208.271 308.576  1.00 82.17           H  
ATOM    138  HH2 TRP E  35     231.054 209.160 307.070  1.00 82.17           H  
ATOM    139  N   PRO E  36     234.905 201.352 306.896  1.00 83.41           N  
ATOM    140  CA  PRO E  36     236.262 200.986 307.306  1.00 83.41           C  
ATOM    141  C   PRO E  36     236.782 201.961 308.346  1.00 83.41           C  
ATOM    142  O   PRO E  36     236.572 203.171 308.248  1.00 83.41           O  
ATOM    143  CB  PRO E  36     237.060 201.073 306.003  1.00 83.41           C  
ATOM    144  CG  PRO E  36     236.314 202.052 305.179  1.00 83.41           C  
ATOM    145  CD  PRO E  36     234.864 201.871 305.518  1.00 83.41           C  
ATOM    146  HA  PRO E  36     236.295 199.966 307.690  1.00 83.41           H  
ATOM    147  HB2 PRO E  36     238.090 201.393 306.173  1.00 83.41           H  
ATOM    148  HB3 PRO E  36     237.050 200.101 305.508  1.00 83.41           H  
ATOM    149  HG2 PRO E  36     236.494 201.894 304.115  1.00 83.41           H  
ATOM    150  HG3 PRO E  36     236.634 203.053 305.454  1.00 83.41           H  
ATOM    151  HD2 PRO E  36     234.406 201.133 304.858  1.00 83.41           H  
ATOM    152  HD3 PRO E  36     234.343 202.828 305.457  1.00 83.41           H  
ATOM    153  N   THR E  37     237.453 201.421 309.360  1.00 86.28           N  
ATOM    154  CA  THR E  37     238.028 202.267 310.394  1.00 86.28           C  
ATOM    155  C   THR E  37     239.104 203.168 309.799  1.00 86.28           C  
ATOM    156  O   THR E  37     239.792 202.804 308.843  1.00 86.28           O  
ATOM    157  CB  THR E  37     238.604 201.413 311.525  1.00 86.28           C  
ATOM    158  OG1 THR E  37     239.069 202.264 312.578  1.00 86.28           O  
ATOM    159  CG2 THR E  37     239.742 200.545 311.024  1.00 86.28           C  
ATOM    160  H   THR E  37     237.701 200.446 309.313  1.00 86.28           H  
ATOM    161  HA  THR E  37     237.240 202.895 310.804  1.00 86.28           H  
ATOM    162  HB  THR E  37     237.813 200.773 311.918  1.00 86.28           H  
ATOM    163 HG21 THR E  37     240.589 201.149 310.693  1.00 86.28           H  
ATOM    164 HG22 THR E  37     239.422 199.908 310.200  1.00 86.28           H  
ATOM    165 HG23 THR E  37     240.082 199.902 311.836  1.00 86.28           H  
ATOM    166  HG1 THR E  37     239.981 202.478 312.345  1.00 86.28           H  
ATOM    167  N   GLY E  38     239.232 204.361 310.358  1.00 90.76           N  
ATOM    168  CA  GLY E  38     240.072 205.370 309.752  1.00 90.76           C  
ATOM    169  C   GLY E  38     241.555 205.150 309.975  1.00 90.76           C  
ATOM    170  O   GLY E  38     241.992 204.357 310.807  1.00 90.76           O  
ATOM    171  H   GLY E  38     238.655 204.594 311.146  1.00 90.76           H  
ATOM    172  HA2 GLY E  38     239.888 205.382 308.674  1.00 90.76           H  
ATOM    173  HA3 GLY E  38     239.800 206.345 310.148  1.00 90.76           H  
ATOM    174  N   ILE E  39     242.349 205.879 309.195  1.00 92.23           N  
ATOM    175  CA  ILE E  39     243.797 205.901 309.366  1.00 92.23           C  
ATOM    176  C   ILE E  39     244.232 207.354 309.490  1.00 92.23           C  
ATOM    177  O   ILE E  39     245.364 207.711 309.149  1.00 92.23           O  
ATOM    178  CB  ILE E  39     244.517 205.185 308.208  1.00 92.23           C  
ATOM    179  CG1 ILE E  39     244.206 205.856 306.873  1.00 92.23           C  
ATOM    180  CG2 ILE E  39     244.124 203.721 308.162  1.00 92.23           C  
ATOM    181  CD1 ILE E  39     244.837 205.164 305.687  1.00 92.23           C  
ATOM    182  H   ILE E  39     241.945 206.320 308.375  1.00 92.23           H  
ATOM    183  HA  ILE E  39     244.086 205.406 310.292  1.00 92.23           H  
ATOM    184  HB  ILE E  39     245.593 205.232 308.385  1.00 92.23           H  
ATOM    185 HG12 ILE E  39     243.129 205.870 306.706  1.00 92.23           H  
ATOM    186 HG13 ILE E  39     244.557 206.887 306.875  1.00 92.23           H  
ATOM    187 HG21 ILE E  39     243.108 203.598 307.774  1.00 92.23           H  
ATOM    188 HG22 ILE E  39     244.160 203.288 309.162  1.00 92.23           H  
ATOM    189 HG23 ILE E  39     244.812 203.152 307.538  1.00 92.23           H  
ATOM    190 HD11 ILE E  39     244.502 204.133 305.592  1.00 92.23           H  
ATOM    191 HD12 ILE E  39     245.923 205.184 305.781  1.00 92.23           H  
ATOM    192 HD13 ILE E  39     244.546 205.673 304.771  1.00 92.23           H  
ATOM    193  N   THR E  40     243.327 208.198 309.986  1.00 95.15           N  
ATOM    194  CA  THR E  40     243.511 209.639 310.075  1.00 95.15           C  
ATOM    195  C   THR E  40     242.594 210.135 311.178  1.00 95.15           C  
ATOM    196  O   THR E  40     241.490 209.593 311.321  1.00 95.15           O  
ATOM    197  CB  THR E  40     243.176 210.313 308.738  1.00 95.15           C  
ATOM    198  OG1 THR E  40     243.950 209.718 307.690  1.00 95.15           O  
ATOM    199  CG2 THR E  40     243.461 211.798 308.772  1.00 95.15           C  
ATOM    200  H   THR E  40     242.402 207.844 310.160  1.00 95.15           H  
ATOM    201  HA  THR E  40     244.553 209.847 310.314  1.00 95.15           H  
ATOM    202  HB  THR E  40     242.119 210.163 308.515  1.00 95.15           H  
ATOM    203 HG21 THR E  40     244.508 211.983 309.007  1.00 95.15           H  
ATOM    204 HG22 THR E  40     242.826 212.270 309.512  1.00 95.15           H  
ATOM    205 HG23 THR E  40     243.203 212.229 307.805  1.00 95.15           H  
ATOM    206  HG1 THR E  40     244.876 209.725 307.963  1.00 95.15           H  
ATOM    207  N   PRO E  41     243.003 211.122 311.983  1.00 97.06           N  
ATOM    208  CA  PRO E  41     242.115 211.588 313.065  1.00 97.06           C  
ATOM    209  C   PRO E  41     240.753 212.061 312.586  1.00 97.06           C  
ATOM    210  O   PRO E  41     239.726 211.712 313.188  1.00 97.06           O  
ATOM    211  CB  PRO E  41     242.919 212.728 313.698  1.00 97.06           C  
ATOM    212  CG  PRO E  41     244.329 212.375 313.432  1.00 97.06           C  
ATOM    213  CD  PRO E  41     244.341 211.730 312.079  1.00 97.06           C  
ATOM    214  HA  PRO E  41     241.981 210.790 313.795  1.00 97.06           H  
ATOM    215  HB2 PRO E  41     242.695 213.675 313.203  1.00 97.06           H  
ATOM    216  HB3 PRO E  41     242.721 212.810 314.767  1.00 97.06           H  
ATOM    217  HG2 PRO E  41     244.665 211.658 314.182  1.00 97.06           H  
ATOM    218  HG3 PRO E  41     244.972 213.256 313.455  1.00 97.06           H  
ATOM    219  HD2 PRO E  41     245.173 211.067 311.897  1.00 97.06           H  
ATOM    220  HD3 PRO E  41     244.398 212.528 311.337  1.00 97.06           H  
ATOM    221  N   GLU E  42     240.716 212.855 311.515  1.00 98.00           N  
ATOM    222  CA  GLU E  42     239.439 213.345 311.013  1.00 98.00           C  
ATOM    223  C   GLU E  42     238.549 212.199 310.555  1.00 98.00           C  
ATOM    224  O   GLU E  42     237.323 212.263 310.692  1.00 98.00           O  
ATOM    225  CB  GLU E  42     239.669 214.347 309.883  1.00 98.00           C  
ATOM    226  CG  GLU E  42     240.279 215.657 310.352  1.00 98.00           C  
ATOM    227  CD  GLU E  42     241.785 215.587 310.497  1.00 98.00           C  
ATOM    228  OE1 GLU E  42     242.365 214.543 310.141  1.00 98.00           O  
ATOM    229  OE2 GLU E  42     242.389 216.569 310.977  1.00 98.00           O1-
ATOM    230  H   GLU E  42     241.571 213.194 311.069  1.00 98.00           H  
ATOM    231  HA  GLU E  42     238.905 213.853 311.817  1.00 98.00           H  
ATOM    232  HB2 GLU E  42     240.282 213.889 309.105  1.00 98.00           H  
ATOM    233  HB3 GLU E  42     238.728 214.506 309.394  1.00 98.00           H  
ATOM    234  HG2 GLU E  42     239.815 215.970 311.291  1.00 98.00           H  
ATOM    235  HG3 GLU E  42     240.060 216.410 309.598  1.00 98.00           H  
ATOM    236  N   ALA E  43     239.147 211.133 310.018  1.00 93.67           N  
ATOM    237  CA  ALA E  43     238.369 209.949 309.679  1.00 93.67           C  
ATOM    238  C   ALA E  43     237.695 209.360 310.911  1.00 93.67           C  
ATOM    239  O   ALA E  43     236.540 208.923 310.850  1.00 93.67           O  
ATOM    240  CB  ALA E  43     239.264 208.908 309.010  1.00 93.67           C  
ATOM    241  H   ALA E  43     240.148 211.129 309.904  1.00 93.67           H  
ATOM    242  HA  ALA E  43     237.586 210.234 308.973  1.00 93.67           H  
ATOM    243  HB1 ALA E  43     240.023 208.546 309.694  1.00 93.67           H  
ATOM    244  HB2 ALA E  43     239.747 209.348 308.136  1.00 93.67           H  
ATOM    245  HB3 ALA E  43     238.663 208.064 308.677  1.00 93.67           H  
ATOM    246  N   LYS E  44     238.390 209.361 312.046  1.00 93.69           N  
ATOM    247  CA  LYS E  44     237.808 208.796 313.257  1.00 93.69           C  
ATOM    248  C   LYS E  44     236.705 209.688 313.811  1.00 93.69           C  
ATOM    249  O   LYS E  44     235.686 209.191 314.308  1.00 93.69           O  
ATOM    250  CB  LYS E  44     238.902 208.560 314.293  1.00 93.69           C  
ATOM    251  CG  LYS E  44     239.958 207.573 313.830  1.00 93.69           C  
ATOM    252  CD  LYS E  44     241.145 207.537 314.770  1.00 93.69           C  
ATOM    253  CE  LYS E  44     242.029 206.331 314.496  1.00 93.69           C  
ATOM    254  NZ  LYS E  44     242.556 206.329 313.106  1.00 93.69           N1+
ATOM    255  H   LYS E  44     239.295 209.815 312.077  1.00 93.69           H  
ATOM    256  HA  LYS E  44     237.331 207.843 313.030  1.00 93.69           H  
ATOM    257  HB2 LYS E  44     239.378 209.512 314.532  1.00 93.69           H  
ATOM    258  HB3 LYS E  44     238.442 208.182 315.209  1.00 93.69           H  
ATOM    259  HG2 LYS E  44     239.501 206.583 313.782  1.00 93.69           H  
ATOM    260  HG3 LYS E  44     240.311 207.834 312.834  1.00 93.69           H  
ATOM    261  HD2 LYS E  44     240.785 207.469 315.799  1.00 93.69           H  
ATOM    262  HD3 LYS E  44     241.721 208.459 314.671  1.00 93.69           H  
ATOM    263  HE2 LYS E  44     241.431 205.429 314.662  1.00 93.69           H  
ATOM    264  HE3 LYS E  44     242.854 206.319 315.216  1.00 93.69           H  
ATOM    265  HZ1 LYS E  44     241.814 206.531 312.452  1.00 93.69           H  
ATOM    266  HZ2 LYS E  44     242.925 205.415 312.856  1.00 93.69           H  
ATOM    267  HZ3 LYS E  44     243.299 207.011 312.985  1.00 93.69           H  
ATOM    268  N   LEU E  45     236.881 211.008 313.724  1.00 93.68           N  
ATOM    269  CA  LEU E  45     235.787 211.908 314.084  1.00 93.68           C  
ATOM    270  C   LEU E  45     234.564 211.667 313.204  1.00 93.68           C  
ATOM    271  O   LEU E  45     233.426 211.606 313.697  1.00 93.68           O  
ATOM    272  CB  LEU E  45     236.241 213.361 313.965  1.00 93.68           C  
ATOM    273  CG  LEU E  45     236.800 214.019 315.223  1.00 93.68           C  
ATOM    274  CD1 LEU E  45     238.165 213.447 315.562  1.00 93.68           C  
ATOM    275  CD2 LEU E  45     236.872 215.521 315.028  1.00 93.68           C  
ATOM    276  H   LEU E  45     237.768 211.376 313.405  1.00 93.68           H  
ATOM    277  HA  LEU E  45     235.484 211.709 315.117  1.00 93.68           H  
ATOM    278  HB2 LEU E  45     236.952 213.464 313.145  1.00 93.68           H  
ATOM    279  HB3 LEU E  45     235.361 213.942 313.684  1.00 93.68           H  
ATOM    280  HG  LEU E  45     236.123 213.824 316.054  1.00 93.68           H  
ATOM    281 HD11 LEU E  45     238.863 213.612 314.743  1.00 93.68           H  
ATOM    282 HD12 LEU E  45     238.074 212.378 315.761  1.00 93.68           H  
ATOM    283 HD13 LEU E  45     238.539 213.918 316.469  1.00 93.68           H  
ATOM    284 HD21 LEU E  45     237.532 215.746 314.191  1.00 93.68           H  
ATOM    285 HD22 LEU E  45     237.249 215.983 315.939  1.00 93.68           H  
ATOM    286 HD23 LEU E  45     235.875 215.914 314.825  1.00 93.68           H  
ATOM    287  N   ASN E  46     234.787 211.551 311.894  1.00 89.40           N  
ATOM    288  CA  ASN E  46     233.703 211.276 310.961  1.00 89.40           C  
ATOM    289  C   ASN E  46     232.990 209.980 311.319  1.00 89.40           C  
ATOM    290  O   ASN E  46     231.756 209.909 311.286  1.00 89.40           O  
ATOM    291  CB  ASN E  46     234.269 211.214 309.543  1.00 89.40           C  
ATOM    292  CG  ASN E  46     233.214 211.373 308.483  1.00 89.40           C  
ATOM    293  OD1 ASN E  46     232.031 211.520 308.782  1.00 89.40           O  
ATOM    294  ND2 ASN E  46     233.636 211.353 307.225  1.00 89.40           N  
ATOM    295  H   ASN E  46     235.728 211.675 311.535  1.00 89.40           H  
ATOM    296  HA  ASN E  46     232.974 212.086 311.027  1.00 89.40           H  
ATOM    297  HB2 ASN E  46     234.796 210.275 309.380  1.00 89.40           H  
ATOM    298  HB3 ASN E  46     234.977 212.031 309.405  1.00 89.40           H  
ATOM    299 HD21 ASN E  46     232.938 211.657 306.555  1.00 89.40           H  
ATOM    300 HD22 ASN E  46     234.593 211.197 306.960  1.00 89.40           H  
ATOM    301  N   ARG E  47     233.753 208.950 311.683  1.00 88.37           N  
ATOM    302  CA  ARG E  47     233.144 207.675 312.039  1.00 88.37           C  
ATOM    303  C   ARG E  47     232.323 207.791 313.318  1.00 88.37           C  
ATOM    304  O   ARG E  47     231.245 207.192 313.429  1.00 88.37           O  
ATOM    305  CB  ARG E  47     234.222 206.606 312.184  1.00 88.37           C  
ATOM    306  CG  ARG E  47     233.770 205.235 311.743  1.00 88.37           C  
ATOM    307  CD  ARG E  47     234.622 204.146 312.350  1.00 88.37           C  
ATOM    308  NE  ARG E  47     234.171 202.829 311.924  1.00 88.37           N  
ATOM    309  CZ  ARG E  47     234.399 201.709 312.598  1.00 88.37           C  
ATOM    310  NH1 ARG E  47     233.951 200.552 312.134  1.00 88.37           N  
ATOM    311  NH2 ARG E  47     235.069 201.746 313.739  1.00 88.37           N1+
ATOM    312  H   ARG E  47     234.763 209.048 311.653  1.00 88.37           H  
ATOM    313  HA  ARG E  47     232.453 207.395 311.241  1.00 88.37           H  
ATOM    314  HB2 ARG E  47     235.087 206.868 311.572  1.00 88.37           H  
ATOM    315  HB3 ARG E  47     234.556 206.578 313.223  1.00 88.37           H  
ATOM    316  HG2 ARG E  47     233.835 205.165 310.662  1.00 88.37           H  
ATOM    317  HG3 ARG E  47     232.735 205.077 312.052  1.00 88.37           H  
ATOM    318  HD2 ARG E  47     234.555 204.241 313.436  1.00 88.37           H  
ATOM    319  HD3 ARG E  47     235.659 204.294 312.041  1.00 88.37           H  
ATOM    320  HE  ARG E  47     233.710 202.752 311.029  1.00 88.37           H  
ATOM    321 HH11 ARG E  47     234.050 199.708 312.667  1.00 88.37           H  
ATOM    322 HH12 ARG E  47     233.597 200.502 311.186  1.00 88.37           H  
ATOM    323 HH21 ARG E  47     235.420 202.623 314.076  1.00 88.37           H  
ATOM    324 HH22 ARG E  47     235.237 200.899 314.250  1.00 88.37           H  
ATOM    325  N   GLU E  48     232.810 208.555 314.296  1.00 91.71           N  
ATOM    326  CA  GLU E  48     232.044 208.748 315.524  1.00 91.71           C  
ATOM    327  C   GLU E  48     230.705 209.412 315.226  1.00 91.71           C  
ATOM    328  O   GLU E  48     229.646 208.967 315.696  1.00 91.71           O  
ATOM    329  CB  GLU E  48     232.843 209.601 316.506  1.00 91.71           C  
ATOM    330  CG  GLU E  48     233.977 208.899 317.223  1.00 91.71           C  
ATOM    331  CD  GLU E  48     234.943 209.884 317.857  1.00 91.71           C  
ATOM    332  OE1 GLU E  48     236.083 209.990 317.365  1.00 91.71           O  
ATOM    333  OE2 GLU E  48     234.556 210.561 318.836  1.00 91.71           O1-
ATOM    334  H   GLU E  48     233.723 208.992 314.205  1.00 91.71           H  
ATOM    335  HA  GLU E  48     231.832 207.786 315.991  1.00 91.71           H  
ATOM    336  HB2 GLU E  48     233.243 210.465 315.978  1.00 91.71           H  
ATOM    337  HB3 GLU E  48     232.160 209.979 317.269  1.00 91.71           H  
ATOM    338  HG2 GLU E  48     234.512 208.263 316.515  1.00 91.71           H  
ATOM    339  HG3 GLU E  48     233.557 208.241 317.988  1.00 91.71           H  
ATOM    340  N   LEU E  49     230.739 210.479 314.426  1.00 86.58           N  
ATOM    341  CA  LEU E  49     229.504 211.166 314.055  1.00 86.58           C  
ATOM    342  C   LEU E  49     228.557 210.232 313.315  1.00 86.58           C  
ATOM    343  O   LEU E  49     227.341 210.235 313.562  1.00 86.58           O  
ATOM    344  CB  LEU E  49     229.826 212.388 313.201  1.00 86.58           C  
ATOM    345  CG  LEU E  49     228.639 213.221 312.728  1.00 86.58           C  
ATOM    346  CD1 LEU E  49     227.954 213.902 313.897  1.00 86.58           C  
ATOM    347  CD2 LEU E  49     229.095 214.236 311.710  1.00 86.58           C  
ATOM    348  H   LEU E  49     231.634 210.819 314.084  1.00 86.58           H  
ATOM    349  HA  LEU E  49     229.003 211.488 314.968  1.00 86.58           H  
ATOM    350  HB2 LEU E  49     230.506 213.033 313.760  1.00 86.58           H  
ATOM    351  HB3 LEU E  49     230.368 212.040 312.320  1.00 86.58           H  
ATOM    352  HG  LEU E  49     227.917 212.575 312.231  1.00 86.58           H  
ATOM    353 HD11 LEU E  49     228.667 214.518 314.446  1.00 86.58           H  
ATOM    354 HD12 LEU E  49     227.525 213.153 314.562  1.00 86.58           H  
ATOM    355 HD13 LEU E  49     227.143 214.527 313.526  1.00 86.58           H  
ATOM    356 HD21 LEU E  49     229.751 214.967 312.177  1.00 86.58           H  
ATOM    357 HD22 LEU E  49     228.229 214.735 311.295  1.00 86.58           H  
ATOM    358 HD23 LEU E  49     229.630 213.736 310.901  1.00 86.58           H  
ATOM    359  N   TRP E  50     229.098 209.425 312.402  1.00 84.45           N  
ATOM    360  CA  TRP E  50     228.278 208.494 311.638  1.00 84.45           C  
ATOM    361  C   TRP E  50     227.571 207.507 312.554  1.00 84.45           C  
ATOM    362  O   TRP E  50     226.371 207.249 312.395  1.00 84.45           O  
ATOM    363  CB  TRP E  50     229.149 207.759 310.622  1.00 84.45           C  
ATOM    364  CG  TRP E  50     228.516 206.543 310.047  1.00 84.45           C  
ATOM    365  CD1 TRP E  50     228.688 205.258 310.461  1.00 84.45           C  
ATOM    366  CD2 TRP E  50     227.617 206.490 308.938  1.00 84.45           C  
ATOM    367  NE1 TRP E  50     227.946 204.408 309.682  1.00 84.45           N  
ATOM    368  CE2 TRP E  50     227.278 205.142 308.739  1.00 84.45           C  
ATOM    369  CE3 TRP E  50     227.060 207.456 308.096  1.00 84.45           C  
ATOM    370  CZ2 TRP E  50     226.410 204.734 307.736  1.00 84.45           C  
ATOM    371  CZ3 TRP E  50     226.201 207.048 307.101  1.00 84.45           C  
ATOM    372  CH2 TRP E  50     225.884 205.701 306.928  1.00 84.45           C  
ATOM    373  H   TRP E  50     230.089 209.501 312.193  1.00 84.45           H  
ATOM    374  HA  TRP E  50     227.504 209.042 311.101  1.00 84.45           H  
ATOM    375  HB2 TRP E  50     229.410 208.445 309.814  1.00 84.45           H  
ATOM    376  HB3 TRP E  50     230.079 207.452 311.098  1.00 84.45           H  
ATOM    377  HD1 TRP E  50     229.326 204.961 311.281  1.00 84.45           H  
ATOM    378  HE1 TRP E  50     228.020 203.397 309.676  1.00 84.45           H  
ATOM    379  HE3 TRP E  50     227.262 208.475 308.271  1.00 84.45           H  
ATOM    380  HZ2 TRP E  50     226.211 203.690 307.559  1.00 84.45           H  
ATOM    381  HZ3 TRP E  50     225.766 207.780 306.436  1.00 84.45           H  
ATOM    382  HH2 TRP E  50     225.232 205.407 306.117  1.00 84.45           H  
ATOM    383  N   ILE E  51     228.297 206.942 313.520  1.00 86.59           N  
ATOM    384  CA  ILE E  51     227.693 205.968 314.424  1.00 86.59           C  
ATOM    385  C   ILE E  51     226.575 206.613 315.235  1.00 86.59           C  
ATOM    386  O   ILE E  51     225.482 206.046 315.386  1.00 86.59           O  
ATOM    387  CB  ILE E  51     228.760 205.345 315.340  1.00 86.59           C  
ATOM    388  CG1 ILE E  51     229.770 204.548 314.516  1.00 86.59           C  
ATOM    389  CG2 ILE E  51     228.108 204.450 316.376  1.00 86.59           C  
ATOM    390  CD1 ILE E  51     230.895 203.975 315.336  1.00 86.59           C  
ATOM    391  H   ILE E  51     229.278 207.191 313.616  1.00 86.59           H  
ATOM    392  HA  ILE E  51     227.239 205.172 313.831  1.00 86.59           H  
ATOM    393  HB  ILE E  51     229.287 206.148 315.860  1.00 86.59           H  
ATOM    394 HG12 ILE E  51     229.250 203.718 314.033  1.00 86.59           H  
ATOM    395 HG13 ILE E  51     230.188 205.143 313.717  1.00 86.59           H  
ATOM    396 HG21 ILE E  51     227.553 203.648 315.886  1.00 86.59           H  
ATOM    397 HG22 ILE E  51     227.426 205.015 317.011  1.00 86.59           H  
ATOM    398 HG23 ILE E  51     228.850 204.021 317.046  1.00 86.59           H  
ATOM    399 HD11 ILE E  51     230.545 203.155 315.962  1.00 86.59           H  
ATOM    400 HD12 ILE E  51     231.343 204.754 315.954  1.00 86.59           H  
ATOM    401 HD13 ILE E  51     231.657 203.581 314.663  1.00 86.59           H  
ATOM    402  N   GLY E  52     226.831 207.810 315.769  1.00 88.06           N  
ATOM    403  CA  GLY E  52     225.797 208.483 316.539  1.00 88.06           C  
ATOM    404  C   GLY E  52     224.536 208.731 315.729  1.00 88.06           C  
ATOM    405  O   GLY E  52     223.417 208.442 316.176  1.00 88.06           O  
ATOM    406  H   GLY E  52     227.739 208.249 315.628  1.00 88.06           H  
ATOM    407  HA2 GLY E  52     225.539 207.881 317.411  1.00 88.06           H  
ATOM    408  HA3 GLY E  52     226.182 209.445 316.876  1.00 88.06           H  
ATOM    409  N   SER E  53     224.703 209.258 314.514  1.00 87.32           N  
ATOM    410  CA  SER E  53     223.542 209.550 313.683  1.00 87.32           C  
ATOM    411  C   SER E  53     222.801 208.281 313.279  1.00 87.32           C  
ATOM    412  O   SER E  53     221.564 208.285 313.199  1.00 87.32           O  
ATOM    413  CB  SER E  53     223.972 210.334 312.446  1.00 87.32           C  
ATOM    414  OG  SER E  53     224.507 211.594 312.804  1.00 87.32           O  
ATOM    415  H   SER E  53     225.632 209.510 314.180  1.00 87.32           H  
ATOM    416  HA  SER E  53     222.844 210.165 314.252  1.00 87.32           H  
ATOM    417  HB2 SER E  53     223.105 210.492 311.804  1.00 87.32           H  
ATOM    418  HB3 SER E  53     224.725 209.765 311.896  1.00 87.32           H  
ATOM    419  HG  SER E  53     223.813 212.132 313.190  1.00 87.32           H  
ATOM    420  N   VAL E  54     223.534 207.195 313.023  1.00 86.27           N  
ATOM    421  CA  VAL E  54     222.887 205.933 312.678  1.00 86.27           C  
ATOM    422  C   VAL E  54     222.014 205.458 313.827  1.00 86.27           C  
ATOM    423  O   VAL E  54     220.871 205.028 313.619  1.00 86.27           O  
ATOM    424  CB  VAL E  54     223.941 204.879 312.294  1.00 86.27           C  
ATOM    425  CG1 VAL E  54     223.368 203.487 312.420  1.00 86.27           C  
ATOM    426  CG2 VAL E  54     224.424 205.115 310.879  1.00 86.27           C  
ATOM    427  H   VAL E  54     224.551 207.242 313.052  1.00 86.27           H  
ATOM    428  HA  VAL E  54     222.232 206.086 311.821  1.00 86.27           H  
ATOM    429  HB  VAL E  54     224.792 204.950 312.971  1.00 86.27           H  
ATOM    430 HG11 VAL E  54     222.428 203.405 311.871  1.00 86.27           H  
ATOM    431 HG12 VAL E  54     223.217 203.217 313.465  1.00 86.27           H  
ATOM    432 HG13 VAL E  54     224.077 202.770 312.005  1.00 86.27           H  
ATOM    433 HG21 VAL E  54     223.619 204.927 310.170  1.00 86.27           H  
ATOM    434 HG22 VAL E  54     225.247 204.434 310.665  1.00 86.27           H  
ATOM    435 HG23 VAL E  54     224.783 206.136 310.756  1.00 86.27           H  
ATOM    436  N   ILE E  55     222.527 205.536 315.056  1.00 87.66           N  
ATOM    437  CA  ILE E  55     221.733 205.092 316.198  1.00 87.66           C  
ATOM    438  C   ILE E  55     220.481 205.949 316.347  1.00 87.66           C  
ATOM    439  O   ILE E  55     219.384 205.432 316.611  1.00 87.66           O  
ATOM    440  CB  ILE E  55     222.586 205.092 317.478  1.00 87.66           C  
ATOM    441  CG1 ILE E  55     223.538 203.897 317.466  1.00 87.66           C  
ATOM    442  CG2 ILE E  55     221.704 205.064 318.715  1.00 87.66           C  
ATOM    443  CD1 ILE E  55     224.298 203.703 318.751  1.00 87.66           C  
ATOM    444  H   ILE E  55     223.475 205.879 315.191  1.00 87.66           H  
ATOM    445  HA  ILE E  55     221.387 204.074 316.014  1.00 87.66           H  
ATOM    446  HB  ILE E  55     223.176 206.010 317.516  1.00 87.66           H  
ATOM    447 HG12 ILE E  55     222.982 202.981 317.258  1.00 87.66           H  
ATOM    448 HG13 ILE E  55     224.260 204.037 316.662  1.00 87.66           H  
ATOM    449 HG21 ILE E  55     221.058 204.185 318.699  1.00 87.66           H  
ATOM    450 HG22 ILE E  55     221.091 205.962 318.784  1.00 87.66           H  
ATOM    451 HG23 ILE E  55     222.299 205.054 319.627  1.00 87.66           H  
ATOM    452 HD11 ILE E  55     223.685 203.170 319.479  1.00 87.66           H  
ATOM    453 HD12 ILE E  55     224.593 204.672 319.157  1.00 87.66           H  
ATOM    454 HD13 ILE E  55     225.215 203.146 318.580  1.00 87.66           H  
ATOM    455  N   ALA E  56     220.618 207.264 316.166  1.00 87.85           N  
ATOM    456  CA  ALA E  56     219.453 208.140 316.296  1.00 87.85           C  
ATOM    457  C   ALA E  56     218.373 207.786 315.273  1.00 87.85           C  
ATOM    458  O   ALA E  56     217.187 207.639 315.616  1.00 87.85           O  
ATOM    459  CB  ALA E  56     219.879 209.599 316.150  1.00 87.85           C  
ATOM    460  H   ALA E  56     221.537 207.657 315.987  1.00 87.85           H  
ATOM    461  HA  ALA E  56     219.020 208.005 317.289  1.00 87.85           H  
ATOM    462  HB1 ALA E  56     220.314 209.772 315.165  1.00 87.85           H  
ATOM    463  HB2 ALA E  56     220.620 209.842 316.913  1.00 87.85           H  
ATOM    464  HB3 ALA E  56     219.012 210.249 316.278  1.00 87.85           H  
ATOM    465  N   SER E  57     218.770 207.644 314.004  1.00 87.20           N  
ATOM    466  CA  SER E  57     217.789 207.330 312.970  1.00 87.20           C  
ATOM    467  C   SER E  57     217.150 205.968 313.215  1.00 87.20           C  
ATOM    468  O   SER E  57     215.946 205.792 312.992  1.00 87.20           O  
ATOM    469  CB  SER E  57     218.437 207.380 311.587  1.00 87.20           C  
ATOM    470  OG  SER E  57     219.174 206.201 311.323  1.00 87.20           O  
ATOM    471  H   SER E  57     219.748 207.780 313.764  1.00 87.20           H  
ATOM    472  HA  SER E  57     216.997 208.079 312.998  1.00 87.20           H  
ATOM    473  HB2 SER E  57     219.086 208.254 311.508  1.00 87.20           H  
ATOM    474  HB3 SER E  57     217.650 207.464 310.836  1.00 87.20           H  
ATOM    475  HG  SER E  57     219.896 206.113 311.961  1.00 87.20           H  
ATOM    476  N   PHE E  58     217.937 204.993 313.679  1.00 89.87           N  
ATOM    477  CA  PHE E  58     217.371 203.684 313.984  1.00 89.87           C  
ATOM    478  C   PHE E  58     216.327 203.778 315.086  1.00 89.87           C  
ATOM    479  O   PHE E  58     215.288 203.113 315.023  1.00 89.87           O  
ATOM    480  CB  PHE E  58     218.471 202.706 314.390  1.00 89.87           C  
ATOM    481  CG  PHE E  58     219.120 202.012 313.237  1.00 89.87           C  
ATOM    482  CD1 PHE E  58     218.611 202.150 311.959  1.00 89.87           C  
ATOM    483  CD2 PHE E  58     220.230 201.213 313.429  1.00 89.87           C  
ATOM    484  CE1 PHE E  58     219.202 201.512 310.896  1.00 89.87           C  
ATOM    485  CE2 PHE E  58     220.826 200.572 312.367  1.00 89.87           C  
ATOM    486  CZ  PHE E  58     220.311 200.722 311.101  1.00 89.87           C  
ATOM    487  H   PHE E  58     218.933 205.142 313.799  1.00 89.87           H  
ATOM    488  HA  PHE E  58     216.762 203.321 313.166  1.00 89.87           H  
ATOM    489  HB2 PHE E  58     219.228 203.220 314.984  1.00 89.87           H  
ATOM    490  HB3 PHE E  58     218.033 201.928 315.018  1.00 89.87           H  
ATOM    491  HD1 PHE E  58     217.775 202.766 311.692  1.00 89.87           H  
ATOM    492  HD2 PHE E  58     220.638 201.095 314.422  1.00 89.87           H  
ATOM    493  HE1 PHE E  58     218.802 201.635 309.900  1.00 89.87           H  
ATOM    494  HE2 PHE E  58     221.699 199.956 312.527  1.00 89.87           H  
ATOM    495  HZ  PHE E  58     220.780 200.222 310.265  1.00 89.87           H  
ATOM    496  N   ALA E  59     216.591 204.590 316.111  1.00 87.32           N  
ATOM    497  CA  ALA E  59     215.609 204.760 317.178  1.00 87.32           C  
ATOM    498  C   ALA E  59     214.304 205.330 316.636  1.00 87.32           C  
ATOM    499  O   ALA E  59     213.211 204.838 316.956  1.00 87.32           O  
ATOM    500  CB  ALA E  59     216.175 205.662 318.273  1.00 87.32           C  
ATOM    501  H   ALA E  59     217.479 205.080 316.160  1.00 87.32           H  
ATOM    502  HA  ALA E  59     215.388 203.784 317.613  1.00 87.32           H  
ATOM    503  HB1 ALA E  59     216.382 206.658 317.882  1.00 87.32           H  
ATOM    504  HB2 ALA E  59     217.101 205.233 318.659  1.00 87.32           H  
ATOM    505  HB3 ALA E  59     215.455 205.743 319.088  1.00 87.32           H  
ATOM    506  N   VAL E  60     214.401 206.379 315.811  1.00 86.10           N  
ATOM    507  CA  VAL E  60     213.193 206.976 315.236  1.00 86.10           C  
ATOM    508  C   VAL E  60     212.420 205.941 314.424  1.00 86.10           C  
ATOM    509  O   VAL E  60     211.188 205.813 314.542  1.00 86.10           O  
ATOM    510  CB  VAL E  60     213.554 208.201 314.376  1.00 86.10           C  
ATOM    511  CG1 VAL E  60     212.327 208.703 313.640  1.00 86.10           C  
ATOM    512  CG2 VAL E  60     214.149 209.298 315.236  1.00 86.10           C  
ATOM    513  H   VAL E  60     215.317 206.762 315.596  1.00 86.10           H  
ATOM    514  HA  VAL E  60     212.538 207.301 316.045  1.00 86.10           H  
ATOM    515  HB  VAL E  60     214.297 207.913 313.632  1.00 86.10           H  
ATOM    516 HG11 VAL E  60     211.510 208.877 314.341  1.00 86.10           H  
ATOM    517 HG12 VAL E  60     212.009 207.989 312.880  1.00 86.10           H  
ATOM    518 HG13 VAL E  60     212.563 209.639 313.134  1.00 86.10           H  
ATOM    519 HG21 VAL E  60     213.422 209.625 315.980  1.00 86.10           H  
ATOM    520 HG22 VAL E  60     214.423 210.147 314.609  1.00 86.10           H  
ATOM    521 HG23 VAL E  60     215.044 208.951 315.748  1.00 86.10           H  
ATOM    522  N   GLY E  61     213.130 205.199 313.575  1.00 86.72           N  
ATOM    523  CA  GLY E  61     212.471 204.214 312.738  1.00 86.72           C  
ATOM    524  C   GLY E  61     211.807 203.118 313.545  1.00 86.72           C  
ATOM    525  O   GLY E  61     210.711 202.664 313.207  1.00 86.72           O  
ATOM    526  H   GLY E  61     214.133 205.341 313.492  1.00 86.72           H  
ATOM    527  HA2 GLY E  61     211.715 204.700 312.122  1.00 86.72           H  
ATOM    528  HA3 GLY E  61     213.213 203.752 312.087  1.00 86.72           H  
ATOM    529  N   ALA E  62     212.454 202.683 314.625  1.00 87.57           N  
ATOM    530  CA  ALA E  62     211.866 201.653 315.471  1.00 87.57           C  
ATOM    531  C   ALA E  62     210.584 202.154 316.120  1.00 87.57           C  
ATOM    532  O   ALA E  62     209.572 201.444 316.146  1.00 87.57           O  
ATOM    533  CB  ALA E  62     212.873 201.204 316.529  1.00 87.57           C  
ATOM    534  H   ALA E  62     213.375 203.045 314.850  1.00 87.57           H  
ATOM    535  HA  ALA E  62     211.608 200.791 314.853  1.00 87.57           H  
ATOM    536  HB1 ALA E  62     213.157 202.046 317.162  1.00 87.57           H  
ATOM    537  HB2 ALA E  62     213.766 200.810 316.041  1.00 87.57           H  
ATOM    538  HB3 ALA E  62     212.432 200.422 317.148  1.00 87.57           H  
ATOM    539  N   ILE E  63     210.607 203.386 316.638  1.00 86.96           N  
ATOM    540  CA  ILE E  63     209.400 203.970 317.223  1.00 86.96           C  
ATOM    541  C   ILE E  63     208.256 203.955 316.215  1.00 86.96           C  
ATOM    542  O   ILE E  63     207.149 203.472 316.501  1.00 86.96           O  
ATOM    543  CB  ILE E  63     209.678 205.402 317.712  1.00 86.96           C  
ATOM    544  CG1 ILE E  63     210.613 205.394 318.918  1.00 86.96           C  
ATOM    545  CG2 ILE E  63     208.378 206.115 318.035  1.00 86.96           C  
ATOM    546  CD1 ILE E  63     211.042 206.778 319.340  1.00 86.96           C  
ATOM    547  H   ILE E  63     211.469 203.925 316.612  1.00 86.96           H  
ATOM    548  HA  ILE E  63     209.087 203.364 318.074  1.00 86.96           H  
ATOM    549  HB  ILE E  63     210.164 205.955 316.908  1.00 86.96           H  
ATOM    550 HG12 ILE E  63     210.113 204.912 319.759  1.00 86.96           H  
ATOM    551 HG13 ILE E  63     211.504 204.812 318.700  1.00 86.96           H  
ATOM    552 HG21 ILE E  63     207.820 205.559 318.790  1.00 86.96           H  
ATOM    553 HG22 ILE E  63     207.758 206.238 317.148  1.00 86.96           H  
ATOM    554 HG23 ILE E  63     208.566 207.122 318.402  1.00 86.96           H  
ATOM    555 HD11 ILE E  63     210.220 207.319 319.807  1.00 86.96           H  
ATOM    556 HD12 ILE E  63     211.416 207.335 318.480  1.00 86.96           H  
ATOM    557 HD13 ILE E  63     211.845 206.691 320.073  1.00 86.96           H  
ATOM    558  N   VAL E  64     208.506 204.485 315.019  1.00 86.80           N  
ATOM    559  CA  VAL E  64     207.404 204.674 314.079  1.00 86.80           C  
ATOM    560  C   VAL E  64     206.913 203.334 313.531  1.00 86.80           C  
ATOM    561  O   VAL E  64     205.707 203.135 313.332  1.00 86.80           O  
ATOM    562  CB  VAL E  64     207.817 205.640 312.956  1.00 86.80           C  
ATOM    563  CG1 VAL E  64     206.725 205.726 311.919  1.00 86.80           C  
ATOM    564  CG2 VAL E  64     208.099 207.015 313.527  1.00 86.80           C  
ATOM    565  H   VAL E  64     209.433 204.846 314.809  1.00 86.80           H  
ATOM    566  HA  VAL E  64     206.563 205.122 314.609  1.00 86.80           H  
ATOM    567  HB  VAL E  64     208.723 205.268 312.476  1.00 86.80           H  
ATOM    568 HG11 VAL E  64     205.779 205.985 312.393  1.00 86.80           H  
ATOM    569 HG12 VAL E  64     206.627 204.786 311.375  1.00 86.80           H  
ATOM    570 HG13 VAL E  64     206.998 206.503 311.206  1.00 86.80           H  
ATOM    571 HG21 VAL E  64     207.208 207.408 314.016  1.00 86.80           H  
ATOM    572 HG22 VAL E  64     208.395 207.692 312.725  1.00 86.80           H  
ATOM    573 HG23 VAL E  64     208.912 206.976 314.250  1.00 86.80           H  
ATOM    574  N   TRP E  65     207.827 202.391 313.284  1.00 86.81           N  
ATOM    575  CA  TRP E  65     207.405 201.061 312.858  1.00 86.81           C  
ATOM    576  C   TRP E  65     206.592 200.364 313.935  1.00 86.81           C  
ATOM    577  O   TRP E  65     205.651 199.628 313.616  1.00 86.81           O  
ATOM    578  CB  TRP E  65     208.615 200.207 312.487  1.00 86.81           C  
ATOM    579  CG  TRP E  65     209.098 200.450 311.107  1.00 86.81           C  
ATOM    580  CD1 TRP E  65     208.618 201.371 310.229  1.00 86.81           C  
ATOM    581  CD2 TRP E  65     210.154 199.763 310.432  1.00 86.81           C  
ATOM    582  NE1 TRP E  65     209.312 201.304 309.048  1.00 86.81           N  
ATOM    583  CE2 TRP E  65     210.260 200.324 309.147  1.00 86.81           C  
ATOM    584  CE3 TRP E  65     211.021 198.727 310.789  1.00 86.81           C  
ATOM    585  CZ2 TRP E  65     211.196 199.887 308.219  1.00 86.81           C  
ATOM    586  CZ3 TRP E  65     211.947 198.295 309.867  1.00 86.81           C  
ATOM    587  CH2 TRP E  65     212.029 198.874 308.596  1.00 86.81           C  
ATOM    588  H   TRP E  65     208.817 202.579 313.417  1.00 86.81           H  
ATOM    589  HA  TRP E  65     206.737 201.133 312.001  1.00 86.81           H  
ATOM    590  HB2 TRP E  65     209.425 200.366 313.200  1.00 86.81           H  
ATOM    591  HB3 TRP E  65     208.331 199.155 312.541  1.00 86.81           H  
ATOM    592  HD1 TRP E  65     207.820 202.074 310.429  1.00 86.81           H  
ATOM    593  HE1 TRP E  65     209.165 201.912 308.254  1.00 86.81           H  
ATOM    594  HE3 TRP E  65     210.959 198.282 311.771  1.00 86.81           H  
ATOM    595  HZ2 TRP E  65     211.258 200.336 307.239  1.00 86.81           H  
ATOM    596  HZ3 TRP E  65     212.624 197.494 310.131  1.00 86.81           H  
ATOM    597  HH2 TRP E  65     212.771 198.509 307.900  1.00 86.81           H  
ATOM    598  N   GLY E  66     206.935 200.570 315.205  1.00 88.29           N  
ATOM    599  CA  GLY E  66     206.100 200.045 316.268  1.00 88.29           C  
ATOM    600  C   GLY E  66     204.700 200.622 316.225  1.00 88.29           C  
ATOM    601  O   GLY E  66     203.713 199.901 316.373  1.00 88.29           O  
ATOM    602  H   GLY E  66     207.760 201.117 315.437  1.00 88.29           H  
ATOM    603  HA2 GLY E  66     206.037 198.959 316.188  1.00 88.29           H  
ATOM    604  HA3 GLY E  66     206.549 200.305 317.227  1.00 88.29           H  
ATOM    605  N   LEU E  67     204.602 201.936 316.012  1.00 88.97           N  
ATOM    606  CA  LEU E  67     203.287 202.567 315.884  1.00 88.97           C  
ATOM    607  C   LEU E  67     202.478 201.938 314.754  1.00 88.97           C  
ATOM    608  O   LEU E  67     201.288 201.632 314.918  1.00 88.97           O  
ATOM    609  CB  LEU E  67     203.442 204.068 315.652  1.00 88.97           C  
ATOM    610  CG  LEU E  67     203.423 204.961 316.888  1.00 88.97           C  
ATOM    611  CD1 LEU E  67     203.721 206.393 316.501  1.00 88.97           C  
ATOM    612  CD2 LEU E  67     202.080 204.863 317.580  1.00 88.97           C  
ATOM    613  H   LEU E  67     205.447 202.497 315.952  1.00 88.97           H  
ATOM    614  HA  LEU E  67     202.726 202.378 316.797  1.00 88.97           H  
ATOM    615  HB2 LEU E  67     204.367 204.254 315.111  1.00 88.97           H  
ATOM    616  HB3 LEU E  67     202.632 204.403 315.001  1.00 88.97           H  
ATOM    617  HG  LEU E  67     204.198 204.628 317.579  1.00 88.97           H  
ATOM    618 HD11 LEU E  67     202.963 206.760 315.809  1.00 88.97           H  
ATOM    619 HD12 LEU E  67     204.703 206.449 316.030  1.00 88.97           H  
ATOM    620 HD13 LEU E  67     203.726 207.020 317.393  1.00 88.97           H  
ATOM    621 HD21 LEU E  67     201.272 205.069 316.877  1.00 88.97           H  
ATOM    622 HD22 LEU E  67     202.035 205.593 318.388  1.00 88.97           H  
ATOM    623 HD23 LEU E  67     201.938 203.879 318.022  1.00 88.97           H  
ATOM    624  N   ILE E  68     203.110 201.737 313.597  1.00 88.96           N  
ATOM    625  CA  ILE E  68     202.396 201.194 312.441  1.00 88.96           C  
ATOM    626  C   ILE E  68     201.938 199.766 312.713  1.00 88.96           C  
ATOM    627  O   ILE E  68     200.773 199.412 312.489  1.00 88.96           O  
ATOM    628  CB  ILE E  68     203.275 201.264 311.180  1.00 88.96           C  
ATOM    629  CG1 ILE E  68     203.364 202.697 310.665  1.00 88.96           C  
ATOM    630  CG2 ILE E  68     202.727 200.354 310.102  1.00 88.96           C  
ATOM    631  CD1 ILE E  68     204.229 202.843 309.438  1.00 88.96           C  
ATOM    632  H   ILE E  68     204.079 202.028 313.509  1.00 88.96           H  
ATOM    633  HA  ILE E  68     201.507 201.795 312.260  1.00 88.96           H  
ATOM    634  HB  ILE E  68     204.280 200.917 311.430  1.00 88.96           H  
ATOM    635 HG12 ILE E  68     202.365 203.072 310.436  1.00 88.96           H  
ATOM    636 HG13 ILE E  68     203.787 203.325 311.449  1.00 88.96           H  
ATOM    637 HG21 ILE E  68     201.700 200.628 309.856  1.00 88.96           H  
ATOM    638 HG22 ILE E  68     202.762 199.307 310.403  1.00 88.96           H  
ATOM    639 HG23 ILE E  68     203.334 200.400 309.200  1.00 88.96           H  
ATOM    640 HD11 ILE E  68     203.730 202.440 308.557  1.00 88.96           H  
ATOM    641 HD12 ILE E  68     205.187 202.343 309.588  1.00 88.96           H  
ATOM    642 HD13 ILE E  68     204.412 203.902 309.259  1.00 88.96           H  
ATOM    643  N   PHE E  69     202.858 198.918 313.178  1.00 93.37           N  
ATOM    644  CA  PHE E  69     202.512 197.528 313.453  1.00 93.37           C  
ATOM    645  C   PHE E  69     201.414 197.434 314.503  1.00 93.37           C  
ATOM    646  O   PHE E  69     200.531 196.575 314.414  1.00 93.37           O  
ATOM    647  CB  PHE E  69     203.759 196.764 313.894  1.00 93.37           C  
ATOM    648  CG  PHE E  69     203.472 195.568 314.748  1.00 93.37           C  
ATOM    649  CD1 PHE E  69     203.112 194.363 314.174  1.00 93.37           C  
ATOM    650  CD2 PHE E  69     203.577 195.644 316.127  1.00 93.37           C  
ATOM    651  CE1 PHE E  69     202.853 193.259 314.960  1.00 93.37           C  
ATOM    652  CE2 PHE E  69     203.315 194.543 316.915  1.00 93.37           C  
ATOM    653  CZ  PHE E  69     202.953 193.348 316.331  1.00 93.37           C  
ATOM    654  H   PHE E  69     203.807 199.239 313.350  1.00 93.37           H  
ATOM    655  HA  PHE E  69     202.132 197.055 312.547  1.00 93.37           H  
ATOM    656  HB2 PHE E  69     204.322 196.459 313.011  1.00 93.37           H  
ATOM    657  HB3 PHE E  69     204.400 197.433 314.470  1.00 93.37           H  
ATOM    658  HD1 PHE E  69     203.023 194.284 313.100  1.00 93.37           H  
ATOM    659  HD2 PHE E  69     203.859 196.577 316.595  1.00 93.37           H  
ATOM    660  HE1 PHE E  69     202.567 192.324 314.499  1.00 93.37           H  
ATOM    661  HE2 PHE E  69     203.392 194.616 317.990  1.00 93.37           H  
ATOM    662  HZ  PHE E  69     202.745 192.484 316.947  1.00 93.37           H  
ATOM    663  N   TRP E  70     201.442 198.322 315.498  1.00 93.84           N  
ATOM    664  CA  TRP E  70     200.396 198.337 316.508  1.00 93.84           C  
ATOM    665  C   TRP E  70     199.047 198.668 315.888  1.00 93.84           C  
ATOM    666  O   TRP E  70     198.080 197.912 316.029  1.00 93.84           O  
ATOM    667  CB  TRP E  70     200.741 199.343 317.601  1.00 93.84           C  
ATOM    668  CG  TRP E  70     199.755 199.353 318.711  1.00 93.84           C  
ATOM    669  CD1 TRP E  70     198.587 200.047 318.763  1.00 93.84           C  
ATOM    670  CD2 TRP E  70     199.848 198.629 319.941  1.00 93.84           C  
ATOM    671  NE1 TRP E  70     197.943 199.801 319.949  1.00 93.84           N  
ATOM    672  CE2 TRP E  70     198.700 198.934 320.691  1.00 93.84           C  
ATOM    673  CE3 TRP E  70     200.795 197.756 320.480  1.00 93.84           C  
ATOM    674  CZ2 TRP E  70     198.470 198.397 321.951  1.00 93.84           C  
ATOM    675  CZ3 TRP E  70     200.565 197.223 321.730  1.00 93.84           C  
ATOM    676  CH2 TRP E  70     199.413 197.544 322.453  1.00 93.84           C  
ATOM    677  H   TRP E  70     202.215 198.976 315.575  1.00 93.84           H  
ATOM    678  HA  TRP E  70     200.319 197.346 316.959  1.00 93.84           H  
ATOM    679  HB2 TRP E  70     201.719 199.091 318.013  1.00 93.84           H  
ATOM    680  HB3 TRP E  70     200.811 200.347 317.182  1.00 93.84           H  
ATOM    681  HD1 TRP E  70     198.223 200.695 317.975  1.00 93.84           H  
ATOM    682  HE1 TRP E  70     197.052 200.187 320.218  1.00 93.84           H  
ATOM    683  HE3 TRP E  70     201.688 197.508 319.926  1.00 93.84           H  
ATOM    684  HZ2 TRP E  70     197.581 198.640 322.512  1.00 93.84           H  
ATOM    685  HZ3 TRP E  70     201.289 196.546 322.163  1.00 93.84           H  
ATOM    686  HH2 TRP E  70     199.265 197.106 323.431  1.00 93.84           H  
ATOM    687  N   THR E  71     198.962 199.806 315.195  1.00 92.97           N  
ATOM    688  CA  THR E  71     197.675 200.221 314.652  1.00 92.97           C  
ATOM    689  C   THR E  71     197.153 199.260 313.593  1.00 92.97           C  
ATOM    690  O   THR E  71     195.946 199.254 313.330  1.00 92.97           O  
ATOM    691  CB  THR E  71     197.753 201.633 314.068  1.00 92.97           C  
ATOM    692  OG1 THR E  71     196.429 202.122 313.836  1.00 92.97           O  
ATOM    693  CG2 THR E  71     198.509 201.635 312.757  1.00 92.97           C  
ATOM    694  H   THR E  71     199.787 200.392 315.081  1.00 92.97           H  
ATOM    695  HA  THR E  71     196.948 200.237 315.464  1.00 92.97           H  
ATOM    696  HB  THR E  71     198.253 202.293 314.777  1.00 92.97           H  
ATOM    697 HG21 THR E  71     198.073 200.979 312.008  1.00 92.97           H  
ATOM    698 HG22 THR E  71     199.537 201.378 312.954  1.00 92.97           H  
ATOM    699 HG23 THR E  71     198.503 202.652 312.362  1.00 92.97           H  
ATOM    700  HG1 THR E  71     196.007 201.573 313.163  1.00 92.97           H  
ATOM    701  N   SER E  72     198.017 198.451 312.984  1.00 93.55           N  
ATOM    702  CA  SER E  72     197.540 197.477 312.012  1.00 93.55           C  
ATOM    703  C   SER E  72     197.314 196.092 312.607  1.00 93.55           C  
ATOM    704  O   SER E  72     196.722 195.243 311.937  1.00 93.55           O  
ATOM    705  CB  SER E  72     198.518 197.363 310.840  1.00 93.55           C  
ATOM    706  OG  SER E  72     199.731 196.762 311.246  1.00 93.55           O  
ATOM    707  H   SER E  72     199.008 198.533 313.181  1.00 93.55           H  
ATOM    708  HA  SER E  72     196.588 197.799 311.591  1.00 93.55           H  
ATOM    709  HB2 SER E  72     198.713 198.350 310.417  1.00 93.55           H  
ATOM    710  HB3 SER E  72     198.078 196.726 310.074  1.00 93.55           H  
ATOM    711  HG  SER E  72     200.219 197.412 311.768  1.00 93.55           H  
ATOM    712  N   ALA E  73     197.767 195.842 313.833  1.00 95.87           N  
ATOM    713  CA  ALA E  73     197.599 194.531 314.445  1.00 95.87           C  
ATOM    714  C   ALA E  73     196.407 194.445 315.386  1.00 95.87           C  
ATOM    715  O   ALA E  73     195.827 193.364 315.529  1.00 95.87           O  
ATOM    716  CB  ALA E  73     198.866 194.136 315.211  1.00 95.87           C  
ATOM    717  H   ALA E  73     198.346 196.526 314.307  1.00 95.87           H  
ATOM    718  HA  ALA E  73     197.455 193.777 313.671  1.00 95.87           H  
ATOM    719  HB1 ALA E  73     199.076 194.865 315.996  1.00 95.87           H  
ATOM    720  HB2 ALA E  73     199.714 194.092 314.526  1.00 95.87           H  
ATOM    721  HB3 ALA E  73     198.735 193.154 315.667  1.00 95.87           H  
ATOM    722  N   PHE E  74     196.025 195.545 316.031  1.00 96.95           N  
ATOM    723  CA  PHE E  74     194.924 195.548 316.985  1.00 96.95           C  
ATOM    724  C   PHE E  74     193.701 196.296 316.483  1.00 96.95           C  
ATOM    725  O   PHE E  74     192.582 195.787 316.585  1.00 96.95           O  
ATOM    726  CB  PHE E  74     195.390 196.145 318.318  1.00 96.95           C  
ATOM    727  CG  PHE E  74     196.422 195.314 319.015  1.00 96.95           C  
ATOM    728  CD1 PHE E  74     196.162 193.995 319.337  1.00 96.95           C  
ATOM    729  CD2 PHE E  74     197.655 195.846 319.340  1.00 96.95           C  
ATOM    730  CE1 PHE E  74     197.110 193.225 319.973  1.00 96.95           C  
ATOM    731  CE2 PHE E  74     198.606 195.079 319.976  1.00 96.95           C  
ATOM    732  CZ  PHE E  74     198.334 193.767 320.292  1.00 96.95           C  
ATOM    733  H   PHE E  74     196.605 196.374 315.946  1.00 96.95           H  
ATOM    734  HA  PHE E  74     194.588 194.529 317.178  1.00 96.95           H  
ATOM    735  HB2 PHE E  74     195.776 197.152 318.147  1.00 96.95           H  
ATOM    736  HB3 PHE E  74     194.529 196.232 318.983  1.00 96.95           H  
ATOM    737  HD1 PHE E  74     195.204 193.557 319.097  1.00 96.95           H  
ATOM    738  HD2 PHE E  74     197.883 196.868 319.080  1.00 96.95           H  
ATOM    739  HE1 PHE E  74     196.894 192.196 320.221  1.00 96.95           H  
ATOM    740  HE2 PHE E  74     199.573 195.486 320.204  1.00 96.95           H  
ATOM    741  HZ  PHE E  74     199.082 193.164 320.787  1.00 96.95           H  
ATOM    742  N   HIS E  75     193.879 197.499 315.941  1.00 94.70           N  
ATOM    743  CA  HIS E  75     192.756 198.230 315.371  1.00 94.70           C  
ATOM    744  C   HIS E  75     192.229 197.592 314.099  1.00 94.70           C  
ATOM    745  O   HIS E  75     191.162 197.995 313.622  1.00 94.70           O  
ATOM    746  CB  HIS E  75     193.155 199.676 315.096  1.00 94.70           C  
ATOM    747  CG  HIS E  75     193.707 200.385 316.291  1.00 94.70           C  
ATOM    748  ND1 HIS E  75     193.419 200.000 317.582  1.00 94.70           N  
ATOM    749  CD2 HIS E  75     194.534 201.451 316.392  1.00 94.70           C  
ATOM    750  CE1 HIS E  75     194.042 200.801 318.426  1.00 94.70           C  
ATOM    751  NE2 HIS E  75     194.725 201.691 317.731  1.00 94.70           N  
ATOM    752  H   HIS E  75     194.788 197.935 315.967  1.00 94.70           H  
ATOM    753  HA  HIS E  75     191.932 198.238 316.089  1.00 94.70           H  
ATOM    754  HB2 HIS E  75     192.265 200.220 314.777  1.00 94.70           H  
ATOM    755  HB3 HIS E  75     193.862 199.727 314.281  1.00 94.70           H  
ATOM    756  HD2 HIS E  75     194.959 202.001 315.575  1.00 94.70           H  
ATOM    757  HE2 HIS E  75     195.325 202.410 318.119  1.00 94.70           H  
ATOM    758  HE1 HIS E  75     193.999 200.724 319.504  1.00 94.70           H  
ATOM    759  N   ARG E  76     192.941 196.610 313.538  1.00 96.97           N  
ATOM    760  CA  ARG E  76     192.447 195.862 312.389  1.00 96.97           C  
ATOM    761  C   ARG E  76     191.130 195.167 312.674  1.00 96.97           C  
ATOM    762  O   ARG E  76     190.433 194.776 311.732  1.00 96.97           O  
ATOM    763  CB  ARG E  76     193.483 194.822 311.955  1.00 96.97           C  
ATOM    764  CG  ARG E  76     193.194 194.162 310.617  1.00 96.97           C  
ATOM    765  CD  ARG E  76     194.028 192.911 310.422  1.00 96.97           C  
ATOM    766  NE  ARG E  76     193.442 191.758 311.095  1.00 96.97           N  
ATOM    767  CZ  ARG E  76     193.823 191.317 312.287  1.00 96.97           C  
ATOM    768  NH1 ARG E  76     193.232 190.260 312.823  1.00 96.97           N  
ATOM    769  NH2 ARG E  76     194.797 191.932 312.942  1.00 96.97           N1+
ATOM    770  H   ARG E  76     193.825 196.363 313.957  1.00 96.97           H  
ATOM    771  HA  ARG E  76     192.178 196.414 311.552  1.00 96.97           H  
ATOM    772  HB2 ARG E  76     194.421 195.346 311.858  1.00 96.97           H  
ATOM    773  HB3 ARG E  76     193.556 194.090 312.753  1.00 96.97           H  
ATOM    774  HG2 ARG E  76     193.294 194.867 309.806  1.00 96.97           H  
ATOM    775  HG3 ARG E  76     192.167 193.824 310.550  1.00 96.97           H  
ATOM    776  HD2 ARG E  76     195.063 193.097 310.716  1.00 96.97           H  
ATOM    777  HD3 ARG E  76     194.044 192.692 309.353  1.00 96.97           H  
ATOM    778  HE  ARG E  76     192.692 191.276 310.629  1.00 96.97           H  
ATOM    779 HH11 ARG E  76     193.533 189.931 313.723  1.00 96.97           H  
ATOM    780 HH12 ARG E  76     192.499 189.782 312.330  1.00 96.97           H  
ATOM    781 HH21 ARG E  76     195.258 192.720 312.517  1.00 96.97           H  
ATOM    782 HH22 ARG E  76     195.042 191.690 313.891  1.00 96.97           H  
ATOM    783  N   LYS E  77     190.757 195.033 313.942  1.00103.44           N  
ATOM    784  CA  LYS E  77     189.617 194.211 314.320  1.00103.44           C  
ATOM    785  C   LYS E  77     188.338 194.926 313.904  1.00103.44           C  
ATOM    786  O   LYS E  77     187.675 195.609 314.688  1.00103.44           O  
ATOM    787  CB  LYS E  77     189.635 193.927 315.818  1.00103.44           C  
ATOM    788  H   LYS E  77     191.314 195.447 314.676  1.00103.44           H  
ATOM    789  HA  LYS E  77     189.666 193.258 313.792  1.00103.44           H  
ATOM    790  HB1 LYS E  77     189.596 194.863 316.379  1.00103.44           H  
ATOM    791  HB2 LYS E  77     190.551 193.399 316.084  1.00103.44           H  
ATOM    792  HB3 LYS E  77     188.778 193.312 316.090  1.00103.44           H  
ATOM    793  N   LYS E  78     187.990 194.770 312.627  1.00102.62           N  
ATOM    794  CA  LYS E  78     186.607 194.966 312.208  1.00102.62           C  
ATOM    795  C   LYS E  78     185.864 193.730 312.697  1.00102.62           C  
ATOM    796  O   LYS E  78     185.606 192.775 311.962  1.00102.62           O  
ATOM    797  CB  LYS E  78     186.490 195.151 310.703  1.00102.62           C  
ATOM    798  CG  LYS E  78     185.068 195.446 310.261  1.00102.62           C  
ATOM    799  CD  LYS E  78     184.887 195.258 308.773  1.00102.62           C  
ATOM    800  CE  LYS E  78     183.419 195.260 308.405  1.00102.62           C  
ATOM    801  NZ  LYS E  78     182.702 196.398 309.036  1.00102.62           N1+
ATOM    802  H   LYS E  78     188.674 194.409 311.968  1.00102.62           H  
ATOM    803  HA  LYS E  78     186.191 195.843 312.707  1.00102.62           H  
ATOM    804  HB2 LYS E  78     187.134 195.976 310.393  1.00102.62           H  
ATOM    805  HB3 LYS E  78     186.854 194.247 310.210  1.00102.62           H  
ATOM    806  HG2 LYS E  78     184.379 194.773 310.772  1.00102.62           H  
ATOM    807  HG3 LYS E  78     184.827 196.470 310.550  1.00102.62           H  
ATOM    808  HD2 LYS E  78     185.304 194.292 308.478  1.00102.62           H  
ATOM    809  HD3 LYS E  78     185.426 196.033 308.236  1.00102.62           H  
ATOM    810  HE2 LYS E  78     182.985 194.319 308.765  1.00102.62           H  
ATOM    811  HE3 LYS E  78     183.309 195.270 307.317  1.00102.62           H  
ATOM    812  HZ1 LYS E  78     182.788 196.348 310.046  1.00102.62           H  
ATOM    813  HZ2 LYS E  78     181.710 196.342 308.829  1.00102.62           H  
ATOM    814  HZ3 LYS E  78     183.034 197.304 308.732  1.00102.62           H  
ATOM    815  N   ALA E  79     185.530 193.753 313.982  1.00109.72           N  
ATOM    816  CA  ALA E  79     185.123 192.554 314.695  1.00109.72           C  
ATOM    817  C   ALA E  79     183.685 192.196 314.333  1.00109.72           C  
ATOM    818  O   ALA E  79     183.109 192.714 313.371  1.00109.72           O  
ATOM    819  CB  ALA E  79     185.311 192.754 316.196  1.00109.72           C  
ATOM    820  H   ALA E  79     185.756 194.580 314.517  1.00109.72           H  
ATOM    821  HA  ALA E  79     185.756 191.723 314.381  1.00109.72           H  
ATOM    822  HB1 ALA E  79     184.617 193.514 316.560  1.00109.72           H  
ATOM    823  HB2 ALA E  79     186.330 193.089 316.396  1.00109.72           H  
ATOM    824  HB3 ALA E  79     185.148 191.821 316.735  1.00109.72           H  
ATOM    825  N   THR E  80     183.097 191.275 315.098  1.00114.20           N  
ATOM    826  CA  THR E  80     181.730 190.842 314.834  1.00114.20           C  
ATOM    827  C   THR E  80     180.751 192.009 314.873  1.00114.20           C  
ATOM    828  O   THR E  80     179.808 192.065 314.074  1.00114.20           O  
ATOM    829  CB  THR E  80     181.318 189.772 315.845  1.00114.20           C  
ATOM    830  H   THR E  80     183.611 190.848 315.850  1.00114.20           H  
ATOM    831  HA  THR E  80     181.683 190.412 313.831  1.00114.20           H  
ATOM    832  HB1 THR E  80     181.351 190.174 316.859  1.00114.20           H  
ATOM    833  HB2 THR E  80     181.990 188.916 315.772  1.00114.20           H  
ATOM    834  HB3 THR E  80     180.302 189.439 315.627  1.00114.20           H  
ATOM    835  N   ASP E  81     180.958 192.952 315.787  1.00114.98           N  
ATOM    836  CA  ASP E  81     180.061 194.083 315.966  1.00114.98           C  
ATOM    837  C   ASP E  81     180.704 195.366 315.454  1.00114.98           C  
ATOM    838  O   ASP E  81     181.912 195.574 315.597  1.00114.98           O  
ATOM    839  CB  ASP E  81     179.682 194.250 317.439  1.00114.98           C  
ATOM    840  H   ASP E  81     181.787 192.909 316.354  1.00114.98           H  
ATOM    841  HA  ASP E  81     179.139 193.918 315.406  1.00114.98           H  
ATOM    842  HB1 ASP E  81     180.575 194.444 318.036  1.00114.98           H  
ATOM    843  HB2 ASP E  81     179.200 193.340 317.799  1.00114.98           H  
ATOM    844  HB3 ASP E  81     178.988 195.084 317.552  1.00114.98           H  
ATOM    845  N   THR E  82     179.876 196.229 314.860  1.00114.14           N  
ATOM    846  CA  THR E  82     180.336 197.517 314.351  1.00114.14           C  
ATOM    847  C   THR E  82     179.166 198.419 313.972  1.00114.14           C  
ATOM    848  O   THR E  82     178.232 197.974 313.297  1.00114.14           O  
ATOM    849  CB  THR E  82     181.244 197.321 313.134  1.00114.14           C  
ATOM    850  H   THR E  82     178.908 195.980 314.717  1.00114.14           H  
ATOM    851  HA  THR E  82     180.915 198.010 315.133  1.00114.14           H  
ATOM    852  HB1 THR E  82     180.709 196.762 312.365  1.00114.14           H  
ATOM    853  HB2 THR E  82     182.149 196.778 313.407  1.00114.14           H  
ATOM    854  HB3 THR E  82     181.533 198.292 312.731  1.00114.14           H  
ATOM    855  N   GLU E  83     179.188 199.679 314.413  1.00107.73           N  
ATOM    856  CA  GLU E  83     178.288 200.690 313.866  1.00107.73           C  
ATOM    857  C   GLU E  83     179.006 201.613 312.885  1.00107.73           C  
ATOM    858  O   GLU E  83     178.683 201.624 311.696  1.00107.73           O  
ATOM    859  CB  GLU E  83     177.662 201.502 315.008  1.00107.73           C  
ATOM    860  H   GLU E  83     179.903 199.956 315.063  1.00107.73           H  
ATOM    861  HA  GLU E  83     177.471 200.218 313.316  1.00107.73           H  
ATOM    862  HB1 GLU E  83     178.429 201.978 315.619  1.00107.73           H  
ATOM    863  HB2 GLU E  83     177.071 200.837 315.640  1.00107.73           H  
ATOM    864  HB3 GLU E  83     176.999 202.264 314.595  1.00107.73           H  
ATOM    865  N   LEU E  84     179.985 202.383 313.376  1.00100.75           N  
ATOM    866  CA  LEU E  84     181.033 203.127 312.679  1.00100.75           C  
ATOM    867  C   LEU E  84     181.926 203.722 313.764  1.00100.75           C  
ATOM    868  O   LEU E  84     181.410 204.188 314.788  1.00100.75           O  
ATOM    869  CB  LEU E  84     180.485 204.218 311.756  1.00100.75           C  
ATOM    870  CG  LEU E  84     180.170 203.813 310.312  1.00100.75           C  
ATOM    871  CD1 LEU E  84     179.676 204.987 309.493  1.00100.75           C  
ATOM    872  CD2 LEU E  84     181.376 203.175 309.656  1.00100.75           C  
ATOM    873  H   LEU E  84     180.071 202.382 314.381  1.00100.75           H  
ATOM    874  HA  LEU E  84     181.628 202.411 312.120  1.00100.75           H  
ATOM    875  HB2 LEU E  84     179.584 204.636 312.204  1.00100.75           H  
ATOM    876  HB3 LEU E  84     181.220 205.022 311.706  1.00100.75           H  
ATOM    877  HG  LEU E  84     179.358 203.120 310.228  1.00100.75           H  
ATOM    878 HD11 LEU E  84     180.408 205.792 309.506  1.00100.75           H  
ATOM    879 HD12 LEU E  84     178.730 205.333 309.902  1.00100.75           H  
ATOM    880 HD13 LEU E  84     179.498 204.674 308.464  1.00100.75           H  
ATOM    881 HD21 LEU E  84     182.254 203.808 309.775  1.00100.75           H  
ATOM    882 HD22 LEU E  84     181.181 203.049 308.591  1.00100.75           H  
ATOM    883 HD23 LEU E  84     181.556 202.181 310.061  1.00100.75           H  
ATOM    884  N   PRO E  85     183.250 203.738 313.587  1.00 97.84           N  
ATOM    885  CA  PRO E  85     184.129 203.945 314.746  1.00 97.84           C  
ATOM    886  C   PRO E  85     183.994 205.299 315.428  1.00 97.84           C  
ATOM    887  O   PRO E  85     183.464 205.382 316.540  1.00 97.84           O  
ATOM    888  CB  PRO E  85     185.534 203.783 314.149  1.00 97.84           C  
ATOM    889  CG  PRO E  85     185.337 203.251 312.765  1.00 97.84           C  
ATOM    890  CD  PRO E  85     184.000 203.709 312.326  1.00 97.84           C  
ATOM    891  HA  PRO E  85     183.955 203.159 315.482  1.00 97.84           H  
ATOM    892  HB2 PRO E  85     186.102 204.710 314.087  1.00 97.84           H  
ATOM    893  HB3 PRO E  85     186.115 203.075 314.742  1.00 97.84           H  
ATOM    894  HG2 PRO E  85     185.356 202.190 312.761  1.00 97.84           H  
ATOM    895  HG3 PRO E  85     186.114 203.616 312.091  1.00 97.84           H  
ATOM    896  HD2 PRO E  85     183.587 203.008 311.601  1.00 97.84           H  
ATOM    897  HD3 PRO E  85     184.062 204.713 311.905  1.00 97.84           H  
ATOM    898  N   ARG E  86     184.436 206.360 314.756  1.00 98.40           N  
ATOM    899  CA  ARG E  86     184.313 207.728 315.248  1.00 98.40           C  
ATOM    900  C   ARG E  86     184.859 208.699 314.211  1.00 98.40           C  
ATOM    901  O   ARG E  86     185.880 208.418 313.579  1.00 98.40           O  
ATOM    902  CB  ARG E  86     185.045 207.916 316.574  1.00 98.40           C  
ATOM    903  CG  ARG E  86     184.574 209.132 317.336  1.00 98.40           C  
ATOM    904  CD  ARG E  86     185.161 209.190 318.729  1.00 98.40           C  
ATOM    905  NE  ARG E  86     184.470 210.179 319.547  1.00 98.40           N  
ATOM    906  CZ  ARG E  86     184.906 210.616 320.722  1.00 98.40           C  
ATOM    907  NH1 ARG E  86     186.042 210.154 321.224  1.00 98.40           N  
ATOM    908  NH2 ARG E  86     184.205 211.519 321.394  1.00 98.40           N1+
ATOM    909  H   ARG E  86     184.938 206.212 313.890  1.00 98.40           H  
ATOM    910  HA  ARG E  86     183.255 207.949 315.405  1.00 98.40           H  
ATOM    911  HB2 ARG E  86     184.913 207.064 317.234  1.00 98.40           H  
ATOM    912  HB3 ARG E  86     186.116 207.988 316.386  1.00 98.40           H  
ATOM    913  HG2 ARG E  86     183.490 209.067 317.431  1.00 98.40           H  
ATOM    914  HG3 ARG E  86     184.827 210.045 316.796  1.00 98.40           H  
ATOM    915  HD2 ARG E  86     186.222 209.433 318.646  1.00 98.40           H  
ATOM    916  HD3 ARG E  86     185.050 208.211 319.201  1.00 98.40           H  
ATOM    917  HE  ARG E  86     183.563 210.508 319.219  1.00 98.40           H  
ATOM    918 HH11 ARG E  86     186.384 210.504 322.100  1.00 98.40           H  
ATOM    919 HH12 ARG E  86     186.541 209.462 320.702  1.00 98.40           H  
ATOM    920 HH21 ARG E  86     183.326 211.830 321.005  1.00 98.40           H  
ATOM    921 HH22 ARG E  86     184.500 211.842 322.296  1.00 98.40           H  
ATOM    922  N   GLN E  87     184.208 209.842 314.031  1.00 95.96           N  
ATOM    923  CA  GLN E  87     184.652 210.820 313.043  1.00 95.96           C  
ATOM    924  C   GLN E  87     185.347 211.997 313.728  1.00 95.96           C  
ATOM    925  O   GLN E  87     184.795 213.088 313.865  1.00 95.96           O  
ATOM    926  CB  GLN E  87     183.471 211.276 312.196  1.00 95.96           C  
ATOM    927  CG  GLN E  87     182.513 210.155 311.838  1.00 95.96           C  
ATOM    928  CD  GLN E  87     183.168 209.065 311.019  1.00 95.96           C  
ATOM    929  OE1 GLN E  87     183.557 209.285 309.875  1.00 95.96           O  
ATOM    930  NE2 GLN E  87     183.291 207.881 311.599  1.00 95.96           N  
ATOM    931  H   GLN E  87     183.408 210.068 314.614  1.00 95.96           H  
ATOM    932  HA  GLN E  87     185.374 210.366 312.369  1.00 95.96           H  
ATOM    933  HB2 GLN E  87     182.885 212.004 312.758  1.00 95.96           H  
ATOM    934  HB3 GLN E  87     183.835 211.761 311.290  1.00 95.96           H  
ATOM    935  HG2 GLN E  87     181.702 210.568 311.244  1.00 95.96           H  
ATOM    936  HG3 GLN E  87     182.044 209.741 312.731  1.00 95.96           H  
ATOM    937 HE21 GLN E  87     183.794 207.171 311.087  1.00 95.96           H  
ATOM    938 HE22 GLN E  87     182.941 207.733 312.526  1.00 95.96           H  
ATOM    939  N   PHE E  88     186.591 211.772 314.147  1.00 94.86           N  
ATOM    940  CA  PHE E  88     187.411 212.829 314.724  1.00 94.86           C  
ATOM    941  C   PHE E  88     188.572 213.154 313.797  1.00 94.86           C  
ATOM    942  O   PHE E  88     189.175 212.254 313.206  1.00 94.86           O  
ATOM    943  CB  PHE E  88     187.926 212.449 316.117  1.00 94.86           C  
ATOM    944  CG  PHE E  88     188.913 211.320 316.124  1.00 94.86           C  
ATOM    945  CD1 PHE E  88     188.485 210.016 316.266  1.00 94.86           C  
ATOM    946  CD2 PHE E  88     190.271 211.567 316.028  1.00 94.86           C  
ATOM    947  CE1 PHE E  88     189.390 208.976 316.288  1.00 94.86           C  
ATOM    948  CE2 PHE E  88     191.179 210.530 316.048  1.00 94.86           C  
ATOM    949  CZ  PHE E  88     190.737 209.233 316.179  1.00 94.86           C  
ATOM    950  H   PHE E  88     187.012 210.868 313.991  1.00 94.86           H  
ATOM    951  HA  PHE E  88     186.817 213.735 314.847  1.00 94.86           H  
ATOM    952  HB2 PHE E  88     188.406 213.327 316.548  1.00 94.86           H  
ATOM    953  HB3 PHE E  88     187.068 212.167 316.728  1.00 94.86           H  
ATOM    954  HD1 PHE E  88     187.430 209.812 316.349  1.00 94.86           H  
ATOM    955  HD2 PHE E  88     190.626 212.582 315.918  1.00 94.86           H  
ATOM    956  HE1 PHE E  88     189.040 207.956 316.382  1.00 94.86           H  
ATOM    957  HE2 PHE E  88     192.237 210.734 315.960  1.00 94.86           H  
ATOM    958  HZ  PHE E  88     191.445 208.414 316.196  1.00 94.86           H  
ATOM    959  N   GLY E  89     188.878 214.444 313.665  1.00 94.86           N  
ATOM    960  CA  GLY E  89     189.857 214.864 312.682  1.00 94.86           C  
ATOM    961  C   GLY E  89     190.864 215.929 313.072  1.00 94.86           C  
ATOM    962  O   GLY E  89     191.756 216.234 312.277  1.00 94.86           O  
ATOM    963  H   GLY E  89     188.312 215.148 314.120  1.00 94.86           H  
ATOM    964  HA2 GLY E  89     190.442 214.015 312.330  1.00 94.86           H  
ATOM    965  HA3 GLY E  89     189.314 215.250 311.819  1.00 94.86           H  
ATOM    966  N   TYR E  90     190.756 216.517 314.262  1.00 96.78           N  
ATOM    967  CA  TYR E  90     191.625 217.627 314.635  1.00 96.78           C  
ATOM    968  C   TYR E  90     192.088 217.479 316.078  1.00 96.78           C  
ATOM    969  O   TYR E  90     191.267 217.294 316.981  1.00 96.78           O  
ATOM    970  CB  TYR E  90     190.912 218.965 314.438  1.00 96.78           C  
ATOM    971  CG  TYR E  90     190.664 219.308 312.987  1.00 96.78           C  
ATOM    972  CD1 TYR E  90     191.713 219.661 312.150  1.00 96.78           C  
ATOM    973  CD2 TYR E  90     189.385 219.284 312.457  1.00 96.78           C  
ATOM    974  CE1 TYR E  90     191.492 219.981 310.824  1.00 96.78           C  
ATOM    975  CE2 TYR E  90     189.154 219.600 311.133  1.00 96.78           C  
ATOM    976  CZ  TYR E  90     190.211 219.948 310.322  1.00 96.78           C  
ATOM    977  OH  TYR E  90     189.983 220.262 309.003  1.00 96.78           O  
ATOM    978  H   TYR E  90     190.002 216.275 314.885  1.00 96.78           H  
ATOM    979  HA  TYR E  90     192.518 217.633 314.009  1.00 96.78           H  
ATOM    980  HB2 TYR E  90     189.969 218.958 314.987  1.00 96.78           H  
ATOM    981  HB3 TYR E  90     191.532 219.753 314.857  1.00 96.78           H  
ATOM    982  HD1 TYR E  90     192.723 219.689 312.540  1.00 96.78           H  
ATOM    983  HD2 TYR E  90     188.553 219.012 313.095  1.00 96.78           H  
ATOM    984  HE1 TYR E  90     192.314 220.266 310.186  1.00 96.78           H  
ATOM    985  HE2 TYR E  90     188.151 219.571 310.737  1.00 96.78           H  
ATOM    986  HH  TYR E  90     189.096 220.022 308.725  1.00 96.78           H  
ATOM    987  N   ASN E  91     193.404 217.556 316.286  1.00103.21           N  
ATOM    988  CA  ASN E  91     194.026 217.381 317.599  1.00103.21           C  
ATOM    989  C   ASN E  91     195.127 218.421 317.833  1.00103.21           C  
ATOM    990  O   ASN E  91     196.259 218.088 318.168  1.00103.21           O  
ATOM    991  CB  ASN E  91     194.575 215.968 317.757  1.00103.21           C  
ATOM    992  CG  ASN E  91     194.803 215.593 319.204  1.00103.21           C  
ATOM    993  OD1 ASN E  91     194.812 216.452 320.082  1.00103.21           O  
ATOM    994  ND2 ASN E  91     195.001 214.308 319.459  1.00103.21           N  
ATOM    995  H   ASN E  91     194.007 217.720 315.490  1.00103.21           H  
ATOM    996  HA  ASN E  91     193.267 217.549 318.370  1.00103.21           H  
ATOM    997  HB2 ASN E  91     195.522 215.881 317.227  1.00103.21           H  
ATOM    998  HB3 ASN E  91     193.850 215.269 317.346  1.00103.21           H  
ATOM    999 HD21 ASN E  91     195.193 214.091 320.425  1.00103.21           H  
ATOM   1000 HD22 ASN E  91     195.157 213.656 318.714  1.00103.21           H  
ATOM   1001  N   MET E  92     194.793 219.706 317.646  1.00107.31           N  
ATOM   1002  CA  MET E  92     195.704 220.855 317.613  1.00107.31           C  
ATOM   1003  C   MET E  92     196.941 220.751 318.515  1.00107.31           C  
ATOM   1004  O   MET E  92     198.067 220.929 318.022  1.00107.31           O  
ATOM   1005  CB  MET E  92     194.926 222.126 317.966  1.00107.31           C  
ATOM   1006  CG  MET E  92     193.998 222.611 316.868  1.00107.31           C  
ATOM   1007  SD  MET E  92     192.533 221.572 316.690  1.00107.31           S  
ATOM   1008  CE  MET E  92     191.562 222.071 318.111  1.00107.31           C  
ATOM   1009  H   MET E  92     193.828 219.895 317.407  1.00107.31           H  
ATOM   1010  HA  MET E  92     196.081 220.958 316.593  1.00107.31           H  
ATOM   1011  HB2 MET E  92     195.650 222.924 318.138  1.00107.31           H  
ATOM   1012  HB3 MET E  92     194.365 221.990 318.889  1.00107.31           H  
ATOM   1013  HG2 MET E  92     194.542 222.624 315.922  1.00107.31           H  
ATOM   1014  HG3 MET E  92     193.679 223.629 317.091  1.00107.31           H  
ATOM   1015  HE1 MET E  92     190.615 221.529 318.105  1.00107.31           H  
ATOM   1016  HE2 MET E  92     191.358 223.141 318.063  1.00107.31           H  
ATOM   1017  HE3 MET E  92     192.092 221.838 319.033  1.00107.31           H  
ATOM   1018  N   PRO E  93     196.807 220.474 319.821  1.00106.09           N  
ATOM   1019  CA  PRO E  93     198.019 220.407 320.653  1.00106.09           C  
ATOM   1020  C   PRO E  93     198.976 219.307 320.233  1.00106.09           C  
ATOM   1021  O   PRO E  93     200.196 219.514 320.262  1.00106.09           O  
ATOM   1022  CB  PRO E  93     197.467 220.166 322.064  1.00106.09           C  
ATOM   1023  CG  PRO E  93     196.153 219.529 321.847  1.00106.09           C  
ATOM   1024  CD  PRO E  93     195.600 220.171 320.613  1.00106.09           C  
ATOM   1025  HA  PRO E  93     198.553 221.358 320.627  1.00106.09           H  
ATOM   1026  HB2 PRO E  93     198.127 219.536 322.664  1.00106.09           H  
ATOM   1027  HB3 PRO E  93     197.323 221.127 322.560  1.00106.09           H  
ATOM   1028  HG2 PRO E  93     195.491 219.678 322.701  1.00106.09           H  
ATOM   1029  HG3 PRO E  93     196.288 218.461 321.670  1.00106.09           H  
ATOM   1030  HD2 PRO E  93     195.092 221.098 320.879  1.00106.09           H  
ATOM   1031  HD3 PRO E  93     194.910 219.483 320.133  1.00106.09           H  
ATOM   1032  N   LEU E  94     198.455 218.141 319.838  1.00105.33           N  
ATOM   1033  CA  LEU E  94     199.328 217.056 319.404  1.00105.33           C  
ATOM   1034  C   LEU E  94     200.112 217.444 318.163  1.00105.33           C  
ATOM   1035  O   LEU E  94     201.315 217.157 318.064  1.00105.33           O  
ATOM   1036  CB  LEU E  94     198.507 215.796 319.137  1.00105.33           C  
ATOM   1037  CG  LEU E  94     199.278 214.478 319.155  1.00105.33           C  
ATOM   1038  CD1 LEU E  94     200.218 214.421 320.346  1.00105.33           C  
ATOM   1039  CD2 LEU E  94     198.309 213.312 319.178  1.00105.33           C  
ATOM   1040  H   LEU E  94     197.451 218.043 319.737  1.00105.33           H  
ATOM   1041  HA  LEU E  94     200.041 216.901 320.211  1.00105.33           H  
ATOM   1042  HB2 LEU E  94     197.749 215.736 319.920  1.00105.33           H  
ATOM   1043  HB3 LEU E  94     197.982 215.892 318.186  1.00105.33           H  
ATOM   1044  HG  LEU E  94     199.868 214.403 318.246  1.00105.33           H  
ATOM   1045 HD11 LEU E  94     199.696 214.701 321.262  1.00105.33           H  
ATOM   1046 HD12 LEU E  94     201.078 215.072 320.185  1.00105.33           H  
ATOM   1047 HD13 LEU E  94     200.604 213.408 320.455  1.00105.33           H  
ATOM   1048 HD21 LEU E  94     197.731 213.326 320.102  1.00105.33           H  
ATOM   1049 HD22 LEU E  94     198.867 212.377 319.121  1.00105.33           H  
ATOM   1050 HD23 LEU E  94     197.644 213.375 318.318  1.00105.33           H  
ATOM   1051  N   GLU E  95     199.455 218.094 317.197  1.00104.46           N  
ATOM   1052  CA  GLU E  95     200.173 218.518 316.004  1.00104.46           C  
ATOM   1053  C   GLU E  95     201.210 219.575 316.324  1.00104.46           C  
ATOM   1054  O   GLU E  95     202.303 219.563 315.739  1.00104.46           O  
ATOM   1055  CB  GLU E  95     199.199 219.005 314.930  1.00104.46           C  
ATOM   1056  CG  GLU E  95     198.424 217.865 314.297  1.00104.46           C  
ATOM   1057  CD  GLU E  95     197.528 218.310 313.161  1.00104.46           C  
ATOM   1058  OE1 GLU E  95     197.428 219.529 312.929  1.00104.46           O  
ATOM   1059  OE2 GLU E  95     196.916 217.442 312.502  1.00104.46           O1-
ATOM   1060  H   GLU E  95     198.480 218.334 317.320  1.00104.46           H  
ATOM   1061  HA  GLU E  95     200.676 217.669 315.567  1.00104.46           H  
ATOM   1062  HB2 GLU E  95     198.509 219.729 315.368  1.00104.46           H  
ATOM   1063  HB3 GLU E  95     199.778 219.501 314.149  1.00104.46           H  
ATOM   1064  HG2 GLU E  95     197.811 217.382 315.063  1.00104.46           H  
ATOM   1065  HG3 GLU E  95     199.134 217.125 313.917  1.00104.46           H  
ATOM   1066  N   LEU E  96     200.921 220.501 317.243  1.00107.10           N  
ATOM   1067  CA  LEU E  96     201.931 221.486 317.613  1.00107.10           C  
ATOM   1068  C   LEU E  96     203.138 220.808 318.258  1.00107.10           C  
ATOM   1069  O   LEU E  96     204.294 221.156 317.963  1.00107.10           O  
ATOM   1070  CB  LEU E  96     201.339 222.539 318.549  1.00107.10           C  
ATOM   1071  CG  LEU E  96     202.271 223.723 318.788  1.00107.10           C  
ATOM   1072  CD1 LEU E  96     202.618 224.380 317.463  1.00107.10           C  
ATOM   1073  CD2 LEU E  96     201.643 224.732 319.742  1.00107.10           C  
ATOM   1074  H   LEU E  96     200.003 220.521 317.675  1.00107.10           H  
ATOM   1075  HA  LEU E  96     202.226 221.977 316.694  1.00107.10           H  
ATOM   1076  HB2 LEU E  96     200.408 222.908 318.116  1.00107.10           H  
ATOM   1077  HB3 LEU E  96     201.099 222.074 319.506  1.00107.10           H  
ATOM   1078  HG  LEU E  96     203.193 223.371 319.251  1.00107.10           H  
ATOM   1079 HD11 LEU E  96     201.718 224.555 316.874  1.00107.10           H  
ATOM   1080 HD12 LEU E  96     203.322 223.766 316.904  1.00107.10           H  
ATOM   1081 HD13 LEU E  96     203.108 225.335 317.650  1.00107.10           H  
ATOM   1082 HD21 LEU E  96     200.730 225.137 319.306  1.00107.10           H  
ATOM   1083 HD22 LEU E  96     202.344 225.544 319.932  1.00107.10           H  
ATOM   1084 HD23 LEU E  96     201.406 224.244 320.688  1.00107.10           H  
ATOM   1085  N   THR E  97     202.895 219.830 319.125  1.00105.65           N  
ATOM   1086  CA  THR E  97     204.000 219.115 319.762  1.00105.65           C  
ATOM   1087  C   THR E  97     204.848 218.371 318.738  1.00105.65           C  
ATOM   1088  O   THR E  97     206.091 218.449 318.756  1.00105.65           O  
ATOM   1089  CB  THR E  97     203.456 218.142 320.801  1.00105.65           C  
ATOM   1090  OG1 THR E  97     202.866 218.876 321.878  1.00105.65           O  
ATOM   1091  CG2 THR E  97     204.566 217.250 321.342  1.00105.65           C  
ATOM   1092  H   THR E  97     201.936 219.611 319.388  1.00105.65           H  
ATOM   1093  HA  THR E  97     204.626 219.825 320.292  1.00105.65           H  
ATOM   1094  HB  THR E  97     202.691 217.511 320.348  1.00105.65           H  
ATOM   1095 HG21 THR E  97     205.409 217.853 321.680  1.00105.65           H  
ATOM   1096 HG22 THR E  97     204.899 216.541 320.584  1.00105.65           H  
ATOM   1097 HG23 THR E  97     204.179 216.678 322.185  1.00105.65           H  
ATOM   1098  HG1 THR E  97     203.557 219.355 322.337  1.00105.65           H  
ATOM   1099  N   LEU E  98     204.201 217.626 317.848  1.00102.54           N  
ATOM   1100  CA  LEU E  98     204.935 216.828 316.881  1.00102.54           C  
ATOM   1101  C   LEU E  98     205.473 217.653 315.718  1.00102.54           C  
ATOM   1102  O   LEU E  98     206.200 217.104 314.886  1.00102.54           O  
ATOM   1103  CB  LEU E  98     204.062 215.671 316.382  1.00102.54           C  
ATOM   1104  CG  LEU E  98     202.802 215.908 315.547  1.00102.54           C  
ATOM   1105  CD1 LEU E  98     203.135 216.023 314.081  1.00102.54           C  
ATOM   1106  CD2 LEU E  98     201.799 214.785 315.774  1.00102.54           C  
ATOM   1107  H   LEU E  98     203.183 217.588 317.860  1.00102.54           H  
ATOM   1108  HA  LEU E  98     205.790 216.378 317.379  1.00102.54           H  
ATOM   1109  HB2 LEU E  98     204.702 214.978 315.833  1.00102.54           H  
ATOM   1110  HB3 LEU E  98     203.762 215.131 317.282  1.00102.54           H  
ATOM   1111  HG  LEU E  98     202.406 216.850 315.877  1.00102.54           H  
ATOM   1112 HD11 LEU E  98     203.028 215.057 313.611  1.00102.54           H  
ATOM   1113 HD12 LEU E  98     204.119 216.428 313.888  1.00102.54           H  
ATOM   1114 HD13 LEU E  98     202.395 216.682 313.630  1.00102.54           H  
ATOM   1115 HD21 LEU E  98     202.234 213.828 315.484  1.00102.54           H  
ATOM   1116 HD22 LEU E  98     200.901 214.975 315.187  1.00102.54           H  
ATOM   1117 HD23 LEU E  98     201.532 214.752 316.827  1.00102.54           H  
ATOM   1118  N   THR E  99     205.151 218.946 315.640  1.00103.56           N  
ATOM   1119  CA  THR E  99     205.877 219.822 314.731  1.00103.56           C  
ATOM   1120  C   THR E  99     206.979 220.610 315.421  1.00103.56           C  
ATOM   1121  O   THR E  99     207.855 221.141 314.731  1.00103.56           O  
ATOM   1122  CB  THR E  99     204.930 220.807 314.025  1.00103.56           C  
ATOM   1123  OG1 THR E  99     205.633 221.454 312.957  1.00103.56           O  
ATOM   1124  CG2 THR E  99     204.447 221.878 314.977  1.00103.56           C  
ATOM   1125  H   THR E  99     204.398 219.317 316.209  1.00103.56           H  
ATOM   1126  HA  THR E  99     206.348 219.238 313.941  1.00103.56           H  
ATOM   1127  HB  THR E  99     204.077 220.267 313.612  1.00103.56           H  
ATOM   1128 HG21 THR E  99     205.252 222.466 315.415  1.00103.56           H  
ATOM   1129 HG22 THR E  99     203.868 221.390 315.723  1.00103.56           H  
ATOM   1130 HG23 THR E  99     203.786 222.553 314.434  1.00103.56           H  
ATOM   1131  HG1 THR E  99     206.428 221.849 313.337  1.00103.56           H  
ATOM   1132  N   VAL E 100     206.965 220.702 316.749  1.00104.95           N  
ATOM   1133  CA  VAL E 100     208.050 221.419 317.415  1.00104.95           C  
ATOM   1134  C   VAL E 100     209.211 220.489 317.758  1.00104.95           C  
ATOM   1135  O   VAL E 100     210.363 220.926 317.784  1.00104.95           O  
ATOM   1136  CB  VAL E 100     207.534 222.163 318.667  1.00104.95           C  
ATOM   1137  CG1 VAL E 100     207.013 221.196 319.706  1.00104.95           C  
ATOM   1138  CG2 VAL E 100     208.620 223.058 319.252  1.00104.95           C  
ATOM   1139  H   VAL E 100     206.183 220.340 317.285  1.00104.95           H  
ATOM   1140  HA  VAL E 100     208.448 222.186 316.750  1.00104.95           H  
ATOM   1141  HB  VAL E 100     206.711 222.810 318.361  1.00104.95           H  
ATOM   1142 HG11 VAL E 100     207.772 220.485 320.025  1.00104.95           H  
ATOM   1143 HG12 VAL E 100     206.164 220.700 319.301  1.00104.95           H  
ATOM   1144 HG13 VAL E 100     206.679 221.757 320.578  1.00104.95           H  
ATOM   1145 HG21 VAL E 100     209.425 222.463 319.683  1.00104.95           H  
ATOM   1146 HG22 VAL E 100     208.190 223.681 320.036  1.00104.95           H  
ATOM   1147 HG23 VAL E 100     209.026 223.707 318.475  1.00104.95           H  
ATOM   1148  N   ILE E 101     208.967 219.206 318.012  1.00104.97           N  
ATOM   1149  CA  ILE E 101     210.094 218.352 318.411  1.00104.97           C  
ATOM   1150  C   ILE E 101     211.091 218.057 317.281  1.00104.97           C  
ATOM   1151  O   ILE E 101     212.313 218.043 317.545  1.00104.97           O  
ATOM   1152  CB  ILE E 101     209.600 217.049 319.067  1.00104.97           C  
ATOM   1153  CG1 ILE E 101     208.731 216.215 318.130  1.00104.97           C  
ATOM   1154  CG2 ILE E 101     208.839 217.365 320.342  1.00104.97           C  
ATOM   1155  CD1 ILE E 101     208.426 214.837 318.654  1.00104.97           C  
ATOM   1156  H   ILE E 101     208.012 218.864 318.055  1.00104.97           H  
ATOM   1157  HA  ILE E 101     210.665 218.884 319.174  1.00104.97           H  
ATOM   1158  HB  ILE E 101     210.480 216.463 319.339  1.00104.97           H  
ATOM   1159 HG12 ILE E 101     207.805 216.733 317.904  1.00104.97           H  
ATOM   1160 HG13 ILE E 101     209.276 216.029 317.211  1.00104.97           H  
ATOM   1161 HG21 ILE E 101     207.917 217.897 320.146  1.00104.97           H  
ATOM   1162 HG22 ILE E 101     209.459 217.985 320.990  1.00104.97           H  
ATOM   1163 HG23 ILE E 101     208.610 216.451 320.888  1.00104.97           H  
ATOM   1164 HD11 ILE E 101     207.751 214.891 319.508  1.00104.97           H  
ATOM   1165 HD12 ILE E 101     209.347 214.330 318.944  1.00104.97           H  
ATOM   1166 HD13 ILE E 101     207.937 214.257 317.871  1.00104.97           H  
ATOM   1167  N   PRO E 102     210.676 217.832 316.023  1.00104.06           N  
ATOM   1168  CA  PRO E 102     211.689 217.506 315.006  1.00104.06           C  
ATOM   1169  C   PRO E 102     212.630 218.659 314.726  1.00104.06           C  
ATOM   1170  O   PRO E 102     213.771 218.430 314.308  1.00104.06           O  
ATOM   1171  CB  PRO E 102     210.851 217.148 313.767  1.00104.06           C  
ATOM   1172  CG  PRO E 102     209.459 216.977 314.259  1.00104.06           C  
ATOM   1173  CD  PRO E 102     209.351 217.939 315.388  1.00104.06           C  
ATOM   1174  HA  PRO E 102     212.260 216.634 315.323  1.00104.06           H  
ATOM   1175  HB2 PRO E 102     210.869 217.973 313.055  1.00104.06           H  
ATOM   1176  HB3 PRO E 102     211.218 216.239 313.289  1.00104.06           H  
ATOM   1177  HG2 PRO E 102     209.320 215.960 314.631  1.00104.06           H  
ATOM   1178  HG3 PRO E 102     208.728 217.195 313.479  1.00104.06           H  
ATOM   1179  HD2 PRO E 102     208.516 217.677 316.028  1.00104.06           H  
ATOM   1180  HD3 PRO E 102     209.218 218.948 314.998  1.00104.06           H  
ATOM   1181  N   PHE E 103     212.187 219.895 314.953  1.00105.87           N  
ATOM   1182  CA  PHE E 103     213.063 221.044 314.754  1.00105.87           C  
ATOM   1183  C   PHE E 103     214.275 220.975 315.681  1.00105.87           C  
ATOM   1184  O   PHE E 103     215.414 221.168 315.249  1.00105.87           O  
ATOM   1185  CB  PHE E 103     212.276 222.336 314.970  1.00105.87           C  
ATOM   1186  CG  PHE E 103     213.058 223.577 314.675  1.00105.87           C  
ATOM   1187  CD1 PHE E 103     213.294 223.975 313.370  1.00105.87           C  
ATOM   1188  CD2 PHE E 103     213.560 224.347 315.706  1.00105.87           C  
ATOM   1189  CE1 PHE E 103     214.019 225.122 313.102  1.00105.87           C  
ATOM   1190  CE2 PHE E 103     214.284 225.493 315.447  1.00105.87           C  
ATOM   1191  CZ  PHE E 103     214.516 225.881 314.142  1.00105.87           C  
ATOM   1192  H   PHE E 103     211.249 220.042 315.296  1.00105.87           H  
ATOM   1193  HA  PHE E 103     213.425 221.041 313.726  1.00105.87           H  
ATOM   1194  HB2 PHE E 103     211.400 222.324 314.319  1.00105.87           H  
ATOM   1195  HB3 PHE E 103     211.912 222.371 315.998  1.00105.87           H  
ATOM   1196  HD1 PHE E 103     212.909 223.386 312.549  1.00105.87           H  
ATOM   1197  HD2 PHE E 103     213.389 224.052 316.732  1.00105.87           H  
ATOM   1198  HE1 PHE E 103     214.198 225.422 312.079  1.00105.87           H  
ATOM   1199  HE2 PHE E 103     214.671 226.084 316.265  1.00105.87           H  
ATOM   1200  HZ  PHE E 103     215.085 226.777 313.936  1.00105.87           H  
ATOM   1201  N   LEU E 104     214.045 220.676 316.959  1.00104.18           N  
ATOM   1202  CA  LEU E 104     215.161 220.498 317.882  1.00104.18           C  
ATOM   1203  C   LEU E 104     216.004 219.290 317.496  1.00104.18           C  
ATOM   1204  O   LEU E 104     217.249 219.342 317.547  1.00104.18           O  
ATOM   1205  CB  LEU E 104     214.637 220.367 319.311  1.00104.18           C  
ATOM   1206  CG  LEU E 104     213.965 221.637 319.832  1.00104.18           C  
ATOM   1207  CD1 LEU E 104     213.375 221.422 321.215  1.00104.18           C  
ATOM   1208  CD2 LEU E 104     214.965 222.779 319.832  1.00104.18           C  
ATOM   1209  H   LEU E 104     213.097 220.518 317.275  1.00104.18           H  
ATOM   1210  HA  LEU E 104     215.808 221.367 317.816  1.00104.18           H  
ATOM   1211  HB2 LEU E 104     213.921 219.544 319.353  1.00104.18           H  
ATOM   1212  HB3 LEU E 104     215.471 220.117 319.969  1.00104.18           H  
ATOM   1213  HG  LEU E 104     213.141 221.906 319.170  1.00104.18           H  
ATOM   1214 HD11 LEU E 104     214.165 221.172 321.923  1.00104.18           H  
ATOM   1215 HD12 LEU E 104     212.648 220.611 321.180  1.00104.18           H  
ATOM   1216 HD13 LEU E 104     212.870 222.330 321.543  1.00104.18           H  
ATOM   1217 HD21 LEU E 104     215.888 222.481 320.331  1.00104.18           H  
ATOM   1218 HD22 LEU E 104     214.540 223.631 320.363  1.00104.18           H  
ATOM   1219 HD23 LEU E 104     215.182 223.107 318.816  1.00104.18           H  
ATOM   1220  N   ILE E 105     215.344 218.185 317.124  1.00100.90           N  
ATOM   1221  CA  ILE E 105     216.100 216.976 316.802  1.00100.90           C  
ATOM   1222  C   ILE E 105     217.031 217.215 315.617  1.00100.90           C  
ATOM   1223  O   ILE E 105     218.130 216.654 315.556  1.00100.90           O  
ATOM   1224  CB  ILE E 105     215.152 215.790 316.556  1.00100.90           C  
ATOM   1225  CG1 ILE E 105     214.417 215.445 317.852  1.00100.90           C  
ATOM   1226  CG2 ILE E 105     215.923 214.576 316.050  1.00100.90           C  
ATOM   1227  CD1 ILE E 105     215.353 215.138 319.002  1.00100.90           C  
ATOM   1228  H   ILE E 105     214.329 218.172 317.127  1.00100.90           H  
ATOM   1229  HA  ILE E 105     216.771 216.747 317.627  1.00100.90           H  
ATOM   1230  HB  ILE E 105     214.417 216.064 315.799  1.00100.90           H  
ATOM   1231 HG12 ILE E 105     213.776 216.262 318.160  1.00100.90           H  
ATOM   1232 HG13 ILE E 105     213.778 214.579 317.676  1.00100.90           H  
ATOM   1233 HG21 ILE E 105     216.821 214.400 316.643  1.00100.90           H  
ATOM   1234 HG22 ILE E 105     216.223 214.732 315.013  1.00100.90           H  
ATOM   1235 HG23 ILE E 105     215.290 213.688 316.081  1.00100.90           H  
ATOM   1236 HD11 ILE E 105     215.852 216.038 319.360  1.00100.90           H  
ATOM   1237 HD12 ILE E 105     216.086 214.377 318.739  1.00100.90           H  
ATOM   1238 HD13 ILE E 105     214.760 214.752 319.831  1.00100.90           H  
ATOM   1239  N   ILE E 106     216.625 218.066 314.673  1.00 99.20           N  
ATOM   1240  CA  ILE E 106     217.528 218.364 313.564  1.00 99.20           C  
ATOM   1241  C   ILE E 106     218.534 219.451 313.937  1.00 99.20           C  
ATOM   1242  O   ILE E 106     219.640 219.480 313.389  1.00 99.20           O  
ATOM   1243  CB  ILE E 106     216.757 218.746 312.287  1.00 99.20           C  
ATOM   1244  CG1 ILE E 106     216.017 220.069 312.457  1.00 99.20           C  
ATOM   1245  CG2 ILE E 106     215.802 217.642 311.891  1.00 99.20           C  
ATOM   1246  CD1 ILE E 106     215.803 220.809 311.157  1.00 99.20           C  
ATOM   1247  H   ILE E 106     215.684 218.447 314.687  1.00 99.20           H  
ATOM   1248  HA  ILE E 106     218.108 217.474 313.317  1.00 99.20           H  
ATOM   1249  HB  ILE E 106     217.493 218.862 311.489  1.00 99.20           H  
ATOM   1250 HG12 ILE E 106     215.052 219.897 312.912  1.00 99.20           H  
ATOM   1251 HG13 ILE E 106     216.566 220.774 313.065  1.00 99.20           H  
ATOM   1252 HG21 ILE E 106     215.103 217.383 312.676  1.00 99.20           H  
ATOM   1253 HG22 ILE E 106     216.376 216.748 311.646  1.00 99.20           H  
ATOM   1254 HG23 ILE E 106     215.240 217.933 311.003  1.00 99.20           H  
ATOM   1255 HD11 ILE E 106     215.240 220.181 310.481  1.00 99.20           H  
ATOM   1256 HD12 ILE E 106     216.754 221.122 310.736  1.00 99.20           H  
ATOM   1257 HD13 ILE E 106     215.214 221.705 311.354  1.00 99.20           H  
ATOM   1258  N   SER E 107     218.184 220.356 314.852  1.00100.12           N  
ATOM   1259  CA  SER E 107     219.111 221.424 315.225  1.00100.12           C  
ATOM   1260  C   SER E 107     220.354 220.867 315.905  1.00100.12           C  
ATOM   1261  O   SER E 107     221.475 221.339 315.658  1.00100.12           O  
ATOM   1262  CB  SER E 107     218.409 222.418 316.143  1.00100.12           C  
ATOM   1263  OG  SER E 107     218.152 221.831 317.407  1.00100.12           O  
ATOM   1264  H   SER E 107     217.235 220.361 315.208  1.00100.12           H  
ATOM   1265  HA  SER E 107     219.426 221.953 314.325  1.00100.12           H  
ATOM   1266  HB2 SER E 107     217.473 222.745 315.687  1.00100.12           H  
ATOM   1267  HB3 SER E 107     219.050 223.289 316.284  1.00100.12           H  
ATOM   1268  HG  SER E 107     217.715 220.969 317.303  1.00100.12           H  
ATOM   1269  N   VAL E 108     220.176 219.864 316.768  1.00 97.81           N  
ATOM   1270  CA  VAL E 108     221.329 219.250 317.432  1.00 97.81           C  
ATOM   1271  C   VAL E 108     222.333 218.745 316.400  1.00 97.81           C  
ATOM   1272  O   VAL E 108     223.524 219.100 316.423  1.00 97.81           O  
ATOM   1273  CB  VAL E 108     220.873 218.116 318.366  1.00 97.81           C  
ATOM   1274  CG1 VAL E 108     222.072 217.326 318.848  1.00 97.81           C  
ATOM   1275  CG2 VAL E 108     220.093 218.673 319.540  1.00 97.81           C  
ATOM   1276  H   VAL E 108     219.238 219.543 316.980  1.00 97.81           H  
ATOM   1277  HA  VAL E 108     221.839 220.008 318.029  1.00 97.81           H  
ATOM   1278  HB  VAL E 108     220.222 217.437 317.813  1.00 97.81           H  
ATOM   1279 HG11 VAL E 108     222.806 217.997 319.293  1.00 97.81           H  
ATOM   1280 HG12 VAL E 108     222.530 216.762 318.036  1.00 97.81           H  
ATOM   1281 HG13 VAL E 108     221.752 216.607 319.603  1.00 97.81           H  
ATOM   1282 HG21 VAL E 108     220.726 219.337 320.129  1.00 97.81           H  
ATOM   1283 HG22 VAL E 108     219.748 217.855 320.172  1.00 97.81           H  
ATOM   1284 HG23 VAL E 108     219.223 219.229 319.196  1.00 97.81           H  
ATOM   1285  N   LEU E 109     221.864 217.915 315.473  1.00 96.42           N  
ATOM   1286  CA  LEU E 109     222.776 217.315 314.513  1.00 96.42           C  
ATOM   1287  C   LEU E 109     223.293 218.334 313.513  1.00 96.42           C  
ATOM   1288  O   LEU E 109     224.412 218.187 313.018  1.00 96.42           O  
ATOM   1289  CB  LEU E 109     222.102 216.140 313.811  1.00 96.42           C  
ATOM   1290  CG  LEU E 109     221.699 215.048 314.806  1.00 96.42           C  
ATOM   1291  CD1 LEU E 109     220.747 214.040 314.185  1.00 96.42           C  
ATOM   1292  CD2 LEU E 109     222.937 214.365 315.378  1.00 96.42           C  
ATOM   1293  H   LEU E 109     220.881 217.679 315.458  1.00 96.42           H  
ATOM   1294  HA  LEU E 109     223.654 216.950 315.043  1.00 96.42           H  
ATOM   1295  HB2 LEU E 109     221.210 216.506 313.299  1.00 96.42           H  
ATOM   1296  HB3 LEU E 109     222.776 215.722 313.062  1.00 96.42           H  
ATOM   1297  HG  LEU E 109     221.154 215.489 315.640  1.00 96.42           H  
ATOM   1298 HD11 LEU E 109     221.216 213.557 313.328  1.00 96.42           H  
ATOM   1299 HD12 LEU E 109     219.841 214.554 313.861  1.00 96.42           H  
ATOM   1300 HD13 LEU E 109     220.471 213.289 314.925  1.00 96.42           H  
ATOM   1301 HD21 LEU E 109     223.584 214.017 314.574  1.00 96.42           H  
ATOM   1302 HD22 LEU E 109     222.635 213.513 315.987  1.00 96.42           H  
ATOM   1303 HD23 LEU E 109     223.491 215.047 316.020  1.00 96.42           H  
ATOM   1304  N   PHE E 110     222.521 219.382 313.214  1.00 93.67           N  
ATOM   1305  CA  PHE E 110     223.048 220.441 312.363  1.00 93.67           C  
ATOM   1306  C   PHE E 110     224.255 221.098 313.014  1.00 93.67           C  
ATOM   1307  O   PHE E 110     225.290 221.305 312.367  1.00 93.67           O  
ATOM   1308  CB  PHE E 110     221.972 221.482 312.071  1.00 93.67           C  
ATOM   1309  CG  PHE E 110     222.468 222.652 311.275  1.00 93.67           C  
ATOM   1310  CD1 PHE E 110     223.106 222.461 310.062  1.00 93.67           C  
ATOM   1311  CD2 PHE E 110     222.303 223.942 311.739  1.00 93.67           C  
ATOM   1312  CE1 PHE E 110     223.565 223.534 309.329  1.00 93.67           C  
ATOM   1313  CE2 PHE E 110     222.760 225.018 311.008  1.00 93.67           C  
ATOM   1314  CZ  PHE E 110     223.392 224.813 309.803  1.00 93.67           C  
ATOM   1315  H   PHE E 110     221.571 219.443 313.564  1.00 93.67           H  
ATOM   1316  HA  PHE E 110     223.372 220.007 311.418  1.00 93.67           H  
ATOM   1317  HB2 PHE E 110     221.163 221.005 311.516  1.00 93.67           H  
ATOM   1318  HB3 PHE E 110     221.556 221.838 313.014  1.00 93.67           H  
ATOM   1319  HD1 PHE E 110     223.260 221.468 309.676  1.00 93.67           H  
ATOM   1320  HD2 PHE E 110     221.810 224.117 312.684  1.00 93.67           H  
ATOM   1321  HE1 PHE E 110     224.065 223.372 308.387  1.00 93.67           H  
ATOM   1322  HE2 PHE E 110     222.620 226.023 311.380  1.00 93.67           H  
ATOM   1323  HZ  PHE E 110     223.752 225.655 309.228  1.00 93.67           H  
ATOM   1324  N   TYR E 111     224.145 221.418 314.304  1.00 96.15           N  
ATOM   1325  CA  TYR E 111     225.279 221.991 315.021  1.00 96.15           C  
ATOM   1326  C   TYR E 111     226.484 221.054 314.985  1.00 96.15           C  
ATOM   1327  O   TYR E 111     227.610 221.474 314.676  1.00 96.15           O  
ATOM   1328  CB  TYR E 111     224.875 222.300 316.461  1.00 96.15           C  
ATOM   1329  CG  TYR E 111     226.034 222.615 317.376  1.00 96.15           C  
ATOM   1330  CD1 TYR E 111     226.593 223.882 317.409  1.00 96.15           C  
ATOM   1331  CD2 TYR E 111     226.562 221.643 318.215  1.00 96.15           C  
ATOM   1332  CE1 TYR E 111     227.649 224.174 318.246  1.00 96.15           C  
ATOM   1333  CE2 TYR E 111     227.618 221.926 319.054  1.00 96.15           C  
ATOM   1334  CZ  TYR E 111     228.157 223.194 319.066  1.00 96.15           C  
ATOM   1335  OH  TYR E 111     229.210 223.479 319.901  1.00 96.15           O  
ATOM   1336  H   TYR E 111     223.272 221.252 314.797  1.00 96.15           H  
ATOM   1337  HA  TYR E 111     225.579 222.922 314.537  1.00 96.15           H  
ATOM   1338  HB2 TYR E 111     224.185 223.145 316.457  1.00 96.15           H  
ATOM   1339  HB3 TYR E 111     224.334 221.452 316.878  1.00 96.15           H  
ATOM   1340  HD1 TYR E 111     226.196 224.654 316.765  1.00 96.15           H  
ATOM   1341  HD2 TYR E 111     226.141 220.647 318.210  1.00 96.15           H  
ATOM   1342  HE1 TYR E 111     228.085 225.161 318.266  1.00 96.15           H  
ATOM   1343  HE2 TYR E 111     228.017 221.156 319.696  1.00 96.15           H  
ATOM   1344  HH  TYR E 111     229.466 222.722 320.427  1.00 96.15           H  
ATOM   1345  N   PHE E 112     226.262 219.772 315.290  1.00 95.65           N  
ATOM   1346  CA  PHE E 112     227.383 218.833 315.345  1.00 95.65           C  
ATOM   1347  C   PHE E 112     228.053 218.676 313.981  1.00 95.65           C  
ATOM   1348  O   PHE E 112     229.288 218.642 313.883  1.00 95.65           O  
ATOM   1349  CB  PHE E 112     226.912 217.481 315.873  1.00 95.65           C  
ATOM   1350  CG  PHE E 112     226.933 217.379 317.366  1.00 95.65           C  
ATOM   1351  CD1 PHE E 112     228.022 216.837 318.019  1.00 95.65           C  
ATOM   1352  CD2 PHE E 112     225.866 217.834 318.118  1.00 95.65           C  
ATOM   1353  CE1 PHE E 112     228.043 216.745 319.395  1.00 95.65           C  
ATOM   1354  CE2 PHE E 112     225.883 217.745 319.494  1.00 95.65           C  
ATOM   1355  CZ  PHE E 112     226.973 217.201 320.133  1.00 95.65           C  
ATOM   1356  H   PHE E 112     225.330 219.476 315.562  1.00 95.65           H  
ATOM   1357  HA  PHE E 112     228.144 219.225 316.023  1.00 95.65           H  
ATOM   1358  HB2 PHE E 112     225.910 217.263 315.501  1.00 95.65           H  
ATOM   1359  HB3 PHE E 112     227.569 216.704 315.479  1.00 95.65           H  
ATOM   1360  HD1 PHE E 112     228.869 216.479 317.451  1.00 95.65           H  
ATOM   1361  HD2 PHE E 112     225.020 218.243 317.661  1.00 95.65           H  
ATOM   1362  HE1 PHE E 112     228.900 216.314 319.894  1.00 95.65           H  
ATOM   1363  HE2 PHE E 112     225.043 218.103 320.072  1.00 95.65           H  
ATOM   1364  HZ  PHE E 112     226.989 217.129 321.212  1.00 95.65           H  
ATOM   1365  N   THR E 113     227.255 218.582 312.914  1.00 92.98           N  
ATOM   1366  CA  THR E 113     227.832 218.423 311.586  1.00 92.98           C  
ATOM   1367  C   THR E 113     228.582 219.672 311.157  1.00 92.98           C  
ATOM   1368  O   THR E 113     229.621 219.568 310.501  1.00 92.98           O  
ATOM   1369  CB  THR E 113     226.749 218.081 310.564  1.00 92.98           C  
ATOM   1370  OG1 THR E 113     225.763 219.117 310.541  1.00 92.98           O  
ATOM   1371  CG2 THR E 113     226.102 216.754 310.900  1.00 92.98           C  
ATOM   1372  H   THR E 113     226.249 218.596 313.039  1.00 92.98           H  
ATOM   1373  HA  THR E 113     228.552 217.605 311.604  1.00 92.98           H  
ATOM   1374  HB  THR E 113     227.196 218.012 309.571  1.00 92.98           H  
ATOM   1375 HG21 THR E 113     226.021 216.575 311.970  1.00 92.98           H  
ATOM   1376 HG22 THR E 113     226.688 215.955 310.456  1.00 92.98           H  
ATOM   1377 HG23 THR E 113     225.104 216.714 310.463  1.00 92.98           H  
ATOM   1378  HG1 THR E 113     225.294 219.086 311.386  1.00 92.98           H  
ATOM   1379  N   VAL E 114     228.078 220.858 311.508  1.00 94.66           N  
ATOM   1380  CA  VAL E 114     228.824 222.080 311.217  1.00 94.66           C  
ATOM   1381  C   VAL E 114     230.190 222.034 311.885  1.00 94.66           C  
ATOM   1382  O   VAL E 114     231.220 222.321 311.259  1.00 94.66           O  
ATOM   1383  CB  VAL E 114     228.030 223.324 311.652  1.00 94.66           C  
ATOM   1384  CG1 VAL E 114     228.913 224.547 311.587  1.00 94.66           C  
ATOM   1385  CG2 VAL E 114     226.831 223.517 310.756  1.00 94.66           C  
ATOM   1386  H   VAL E 114     227.176 220.917 311.974  1.00 94.66           H  
ATOM   1387  HA  VAL E 114     228.982 222.147 310.143  1.00 94.66           H  
ATOM   1388  HB  VAL E 114     227.686 223.199 312.678  1.00 94.66           H  
ATOM   1389 HG11 VAL E 114     229.378 224.636 310.605  1.00 94.66           H  
ATOM   1390 HG12 VAL E 114     229.684 224.514 312.358  1.00 94.66           H  
ATOM   1391 HG13 VAL E 114     228.309 225.436 311.772  1.00 94.66           H  
ATOM   1392 HG21 VAL E 114     227.146 223.887 309.781  1.00 94.66           H  
ATOM   1393 HG22 VAL E 114     226.149 224.237 311.208  1.00 94.66           H  
ATOM   1394 HG23 VAL E 114     226.294 222.586 310.595  1.00 94.66           H  
ATOM   1395  N   VAL E 115     230.220 221.650 313.164  1.00 94.96           N  
ATOM   1396  CA  VAL E 115     231.493 221.548 313.877  1.00 94.96           C  
ATOM   1397  C   VAL E 115     232.448 220.609 313.148  1.00 94.96           C  
ATOM   1398  O   VAL E 115     233.603 220.959 312.865  1.00 94.96           O  
ATOM   1399  CB  VAL E 115     231.256 221.093 315.327  1.00 94.96           C  
ATOM   1400  CG1 VAL E 115     232.576 220.775 315.998  1.00 94.96           C  
ATOM   1401  CG2 VAL E 115     230.516 222.167 316.098  1.00 94.96           C  
ATOM   1402  H   VAL E 115     229.352 221.453 313.653  1.00 94.96           H  
ATOM   1403  HA  VAL E 115     231.975 222.527 313.896  1.00 94.96           H  
ATOM   1404  HB  VAL E 115     230.650 220.190 315.337  1.00 94.96           H  
ATOM   1405 HG11 VAL E 115     233.268 221.612 315.879  1.00 94.96           H  
ATOM   1406 HG12 VAL E 115     233.021 219.876 315.574  1.00 94.96           H  
ATOM   1407 HG13 VAL E 115     232.412 220.599 317.061  1.00 94.96           H  
ATOM   1408 HG21 VAL E 115     231.158 223.040 316.222  1.00 94.96           H  
ATOM   1409 HG22 VAL E 115     230.241 221.788 317.081  1.00 94.96           H  
ATOM   1410 HG23 VAL E 115     229.613 222.482 315.586  1.00 94.96           H  
ATOM   1411  N   VAL E 116     231.979 219.403 312.824  1.00 94.54           N  
ATOM   1412  CA  VAL E 116     232.881 218.391 312.276  1.00 94.54           C  
ATOM   1413  C   VAL E 116     233.354 218.773 310.876  1.00 94.54           C  
ATOM   1414  O   VAL E 116     234.530 218.585 310.533  1.00 94.54           O  
ATOM   1415  CB  VAL E 116     232.209 217.008 312.292  1.00 94.54           C  
ATOM   1416  CG1 VAL E 116     233.104 215.983 311.631  1.00 94.54           C  
ATOM   1417  CG2 VAL E 116     231.902 216.596 313.715  1.00 94.54           C  
ATOM   1418  H   VAL E 116     231.023 219.162 313.070  1.00 94.54           H  
ATOM   1419  HA  VAL E 116     233.771 218.342 312.904  1.00 94.54           H  
ATOM   1420  HB  VAL E 116     231.272 217.058 311.736  1.00 94.54           H  
ATOM   1421 HG11 VAL E 116     234.098 215.997 312.080  1.00 94.54           H  
ATOM   1422 HG12 VAL E 116     233.188 216.172 310.561  1.00 94.54           H  
ATOM   1423 HG13 VAL E 116     232.676 214.987 311.756  1.00 94.54           H  
ATOM   1424 HG21 VAL E 116     232.831 216.485 314.274  1.00 94.54           H  
ATOM   1425 HG22 VAL E 116     231.382 215.639 313.719  1.00 94.54           H  
ATOM   1426 HG23 VAL E 116     231.282 217.325 314.226  1.00 94.54           H  
ATOM   1427  N   GLN E 117     232.459 219.303 310.037  1.00 96.80           N  
ATOM   1428  CA  GLN E 117     232.873 219.674 308.690  1.00 96.80           C  
ATOM   1429  C   GLN E 117     233.762 220.904 308.689  1.00 96.80           C  
ATOM   1430  O   GLN E 117     234.568 221.065 307.767  1.00 96.80           O  
ATOM   1431  CB  GLN E 117     231.657 219.895 307.784  1.00 96.80           C  
ATOM   1432  CG  GLN E 117     230.756 221.061 308.155  1.00 96.80           C  
ATOM   1433  CD  GLN E 117     231.200 222.372 307.546  1.00 96.80           C  
ATOM   1434  OE1 GLN E 117     231.811 222.397 306.481  1.00 96.80           O  
ATOM   1435  NE2 GLN E 117     230.890 223.472 308.221  1.00 96.80           N  
ATOM   1436  H   GLN E 117     231.505 219.467 310.339  1.00 96.80           H  
ATOM   1437  HA  GLN E 117     233.456 218.857 308.263  1.00 96.80           H  
ATOM   1438  HB2 GLN E 117     231.963 219.939 306.738  1.00 96.80           H  
ATOM   1439  HB3 GLN E 117     231.084 218.998 307.917  1.00 96.80           H  
ATOM   1440  HG2 GLN E 117     230.752 221.178 309.222  1.00 96.80           H  
ATOM   1441  HG3 GLN E 117     229.739 220.857 307.820  1.00 96.80           H  
ATOM   1442 HE21 GLN E 117     231.283 224.320 307.856  1.00 96.80           H  
ATOM   1443 HE22 GLN E 117     230.641 223.377 309.193  1.00 96.80           H  
ATOM   1444  N   GLU E 118     233.644 221.774 309.694  1.00 98.46           N  
ATOM   1445  CA  GLU E 118     234.625 222.842 309.835  1.00 98.46           C  
ATOM   1446  C   GLU E 118     235.984 222.274 310.216  1.00 98.46           C  
ATOM   1447  O   GLU E 118     237.015 222.710 309.692  1.00 98.46           O  
ATOM   1448  CB  GLU E 118     234.155 223.855 310.877  1.00 98.46           C  
ATOM   1449  CG  GLU E 118     235.239 224.805 311.363  1.00 98.46           C  
ATOM   1450  CD  GLU E 118     236.010 224.260 312.550  1.00 98.46           C  
ATOM   1451  OE1 GLU E 118     237.182 224.649 312.729  1.00 98.46           O  
ATOM   1452  OE2 GLU E 118     235.445 223.431 313.295  1.00 98.46           O1-
ATOM   1453  H   GLU E 118     232.952 221.650 310.425  1.00 98.46           H  
ATOM   1454  HA  GLU E 118     234.755 223.360 308.883  1.00 98.46           H  
ATOM   1455  HB2 GLU E 118     233.383 224.458 310.395  1.00 98.46           H  
ATOM   1456  HB3 GLU E 118     233.662 223.355 311.708  1.00 98.46           H  
ATOM   1457  HG2 GLU E 118     234.749 225.729 311.681  1.00 98.46           H  
ATOM   1458  HG3 GLU E 118     235.906 225.066 310.538  1.00 98.46           H  
ATOM   1459  N   ARG E 119     235.999 221.302 311.128  1.00 99.71           N  
ATOM   1460  CA  ARG E 119     237.266 220.719 311.559  1.00 99.71           C  
ATOM   1461  C   ARG E 119     237.979 220.015 310.410  1.00 99.71           C  
ATOM   1462  O   ARG E 119     239.198 220.145 310.255  1.00 99.71           O  
ATOM   1463  CB  ARG E 119     237.028 219.751 312.715  1.00 99.71           C  
ATOM   1464  CG  ARG E 119     238.141 218.749 312.928  1.00 99.71           C  
ATOM   1465  CD  ARG E 119     239.364 219.403 313.541  1.00 99.71           C  
ATOM   1466  NE  ARG E 119     240.520 218.514 313.522  1.00 99.71           N  
ATOM   1467  CZ  ARG E 119     240.795 217.624 314.472  1.00 99.71           C  
ATOM   1468  NH1 ARG E 119     241.870 216.856 314.372  1.00 99.71           N  
ATOM   1469  NH2 ARG E 119     239.992 217.505 315.520  1.00 99.71           N1+
ATOM   1470  H   ARG E 119     235.147 221.121 311.654  1.00 99.71           H  
ATOM   1471  HA  ARG E 119     237.916 221.534 311.890  1.00 99.71           H  
ATOM   1472  HB2 ARG E 119     236.850 220.321 313.629  1.00 99.71           H  
ATOM   1473  HB3 ARG E 119     236.123 219.180 312.509  1.00 99.71           H  
ATOM   1474  HG2 ARG E 119     238.398 218.203 312.021  1.00 99.71           H  
ATOM   1475  HG3 ARG E 119     237.776 218.008 313.637  1.00 99.71           H  
ATOM   1476  HD2 ARG E 119     239.138 219.758 314.548  1.00 99.71           H  
ATOM   1477  HD3 ARG E 119     239.618 220.283 312.946  1.00 99.71           H  
ATOM   1478  HE  ARG E 119     241.113 218.532 312.700  1.00 99.71           H  
ATOM   1479 HH11 ARG E 119     242.138 216.224 315.101  1.00 99.71           H  
ATOM   1480 HH12 ARG E 119     242.386 216.866 313.493  1.00 99.71           H  
ATOM   1481 HH21 ARG E 119     239.196 218.113 315.577  1.00 99.71           H  
ATOM   1482 HH22 ARG E 119     240.169 216.816 316.225  1.00 99.71           H  
ATOM   1483  N   MET E 120     237.237 219.271 309.586  1.00100.64           N  
ATOM   1484  CA  MET E 120     237.878 218.421 308.585  1.00100.64           C  
ATOM   1485  C   MET E 120     238.452 219.183 307.396  1.00100.64           C  
ATOM   1486  O   MET E 120     239.011 218.544 306.499  1.00100.64           O  
ATOM   1487  CB  MET E 120     236.897 217.371 308.063  1.00100.64           C  
ATOM   1488  CG  MET E 120     236.531 216.304 309.070  1.00100.64           C  
ATOM   1489  SD  MET E 120     235.359 215.121 308.389  1.00100.64           S  
ATOM   1490  CE  MET E 120     236.399 214.259 307.217  1.00100.64           C  
ATOM   1491  H   MET E 120     236.235 219.223 309.742  1.00100.64           H  
ATOM   1492  HA  MET E 120     238.716 217.909 309.049  1.00100.64           H  
ATOM   1493  HB2 MET E 120     237.345 216.869 307.208  1.00100.64           H  
ATOM   1494  HB3 MET E 120     235.988 217.869 307.720  1.00100.64           H  
ATOM   1495  HG2 MET E 120     236.047 216.786 309.916  1.00100.64           H  
ATOM   1496  HG3 MET E 120     237.407 215.834 309.461  1.00100.64           H  
ATOM   1497  HE1 MET E 120     235.830 213.446 306.765  1.00100.64           H  
ATOM   1498  HE2 MET E 120     237.265 213.839 307.727  1.00100.64           H  
ATOM   1499  HE3 MET E 120     236.728 214.935 306.429  1.00100.64           H  
ATOM   1500  N   MET E 121     238.332 220.505 307.349  1.00104.38           N  
ATOM   1501  CA  MET E 121     238.822 221.295 306.222  1.00104.38           C  
ATOM   1502  C   MET E 121     239.682 222.453 306.713  1.00104.38           C  
ATOM   1503  O   MET E 121     239.504 223.606 306.319  1.00104.38           O  
ATOM   1504  CB  MET E 121     237.669 221.806 305.361  1.00104.38           C  
ATOM   1505  CG  MET E 121     236.668 220.736 304.962  1.00104.38           C  
ATOM   1506  SD  MET E 121     235.044 221.405 304.560  1.00104.38           S  
ATOM   1507  CE  MET E 121     235.319 222.009 302.899  1.00104.38           C  
ATOM   1508  H   MET E 121     237.853 220.988 308.103  1.00104.38           H  
ATOM   1509  HA  MET E 121     239.461 220.681 305.588  1.00104.38           H  
ATOM   1510  HB2 MET E 121     238.059 222.285 304.462  1.00104.38           H  
ATOM   1511  HB3 MET E 121     237.128 222.557 305.940  1.00104.38           H  
ATOM   1512  HG2 MET E 121     236.498 220.054 305.792  1.00104.38           H  
ATOM   1513  HG3 MET E 121     237.056 220.157 304.124  1.00104.38           H  
ATOM   1514  HE1 MET E 121     234.400 222.458 302.523  1.00104.38           H  
ATOM   1515  HE2 MET E 121     235.609 221.185 302.249  1.00104.38           H  
ATOM   1516  HE3 MET E 121     236.104 222.766 302.907  1.00104.38           H  
ATOM   1517  N   HIS E 122     240.644 222.148 307.587  1.00104.83           N  
ATOM   1518  CA  HIS E 122     241.396 223.200 308.262  1.00104.83           C  
ATOM   1519  C   HIS E 122     242.394 223.875 307.327  1.00104.83           C  
ATOM   1520  O   HIS E 122     242.408 225.105 307.207  1.00104.83           O  
ATOM   1521  CB  HIS E 122     242.111 222.630 309.483  1.00104.83           C  
ATOM   1522  CG  HIS E 122     242.679 223.677 310.385  1.00104.83           C  
ATOM   1523  ND1 HIS E 122     242.179 224.959 310.439  1.00104.83           N  
ATOM   1524  CD2 HIS E 122     243.700 223.633 311.273  1.00104.83           C  
ATOM   1525  CE1 HIS E 122     242.869 225.661 311.318  1.00104.83           C  
ATOM   1526  NE2 HIS E 122     243.798 224.879 311.839  1.00104.83           N  
ATOM   1527  H   HIS E 122     240.671 221.208 307.954  1.00104.83           H  
ATOM   1528  HA  HIS E 122     240.696 223.973 308.597  1.00104.83           H  
ATOM   1529  HB2 HIS E 122     242.906 221.951 309.173  1.00104.83           H  
ATOM   1530  HB3 HIS E 122     241.390 222.059 310.070  1.00104.83           H  
ATOM   1531  HD2 HIS E 122     244.313 222.773 311.492  1.00104.83           H  
ATOM   1532  HE2 HIS E 122     244.483 225.171 312.521  1.00104.83           H  
ATOM   1533  HE1 HIS E 122     242.695 226.701 311.560  1.00104.83           H  
ATOM   1534  N   LYS E 123     243.247 223.088 306.667  1.00101.52           N  
ATOM   1535  CA  LYS E 123     244.273 223.602 305.756  1.00101.52           C  
ATOM   1536  C   LYS E 123     245.244 224.548 306.473  1.00101.52           C  
ATOM   1537  O   LYS E 123     245.290 225.751 306.216  1.00101.52           O  
ATOM   1538  CB  LYS E 123     243.640 224.282 304.538  1.00101.52           C  
ATOM   1539  CG  LYS E 123     243.327 223.331 303.402  1.00101.52           C  
ATOM   1540  CD  LYS E 123     243.300 224.057 302.075  1.00101.52           C  
ATOM   1541  CE  LYS E 123     242.239 225.136 302.061  1.00101.52           C  
ATOM   1542  NZ  LYS E 123     242.272 225.904 300.789  1.00101.52           N1+
ATOM   1543  H   LYS E 123     243.138 222.095 306.786  1.00101.52           H  
ATOM   1544  HA  LYS E 123     244.879 222.780 305.402  1.00101.52           H  
ATOM   1545  HB2 LYS E 123     242.752 224.854 304.802  1.00101.52           H  
ATOM   1546  HB3 LYS E 123     244.371 224.988 304.140  1.00101.52           H  
ATOM   1547  HG2 LYS E 123     244.098 222.568 303.339  1.00101.52           H  
ATOM   1548  HG3 LYS E 123     242.369 222.842 303.586  1.00101.52           H  
ATOM   1549  HD2 LYS E 123     243.079 223.346 301.297  1.00101.52           H  
ATOM   1550  HD3 LYS E 123     244.286 224.489 301.883  1.00101.52           H  
ATOM   1551  HE2 LYS E 123     242.409 225.811 302.906  1.00101.52           H  
ATOM   1552  HE3 LYS E 123     241.257 224.668 302.195  1.00101.52           H  
ATOM   1553  HZ1 LYS E 123     243.185 226.320 300.658  1.00101.52           H  
ATOM   1554  HZ2 LYS E 123     241.556 226.620 300.801  1.00101.52           H  
ATOM   1555  HZ3 LYS E 123     242.068 225.277 300.020  1.00101.52           H  
ATOM   1556  N   ASP E 124     246.016 223.973 307.392  1.00105.69           N  
ATOM   1557  CA  ASP E 124     247.074 224.710 308.065  1.00105.69           C  
ATOM   1558  C   ASP E 124     248.108 225.193 307.046  1.00105.69           C  
ATOM   1559  O   ASP E 124     248.423 224.483 306.087  1.00105.69           O  
ATOM   1560  CB  ASP E 124     247.725 223.824 309.128  1.00105.69           C  
ATOM   1561  CG  ASP E 124     248.791 224.541 309.939  1.00105.69           C  
ATOM   1562  OD1 ASP E 124     248.618 224.648 311.173  1.00105.69           O  
ATOM   1563  OD2 ASP E 124     249.829 224.940 309.369  1.00105.69           O1-
ATOM   1564  H   ASP E 124     245.964 222.981 307.484  1.00105.69           H  
ATOM   1565  HA  ASP E 124     246.617 225.567 308.559  1.00105.69           H  
ATOM   1566  HB2 ASP E 124     248.201 222.983 308.626  1.00105.69           H  
ATOM   1567  HB3 ASP E 124     246.953 223.436 309.796  1.00105.69           H  
ATOM   1568  N   PRO E 125     248.650 226.403 307.233  1.00107.65           N  
ATOM   1569  CA  PRO E 125     249.525 226.984 306.193  1.00107.65           C  
ATOM   1570  C   PRO E 125     250.727 226.138 305.812  1.00107.65           C  
ATOM   1571  O   PRO E 125     251.019 226.003 304.618  1.00107.65           O  
ATOM   1572  CB  PRO E 125     249.954 228.323 306.819  1.00107.65           C  
ATOM   1573  CG  PRO E 125     249.576 228.234 308.270  1.00107.65           C  
ATOM   1574  CD  PRO E 125     248.358 227.380 308.292  1.00107.65           C  
ATOM   1575  HA  PRO E 125     248.941 227.170 305.291  1.00107.65           H  
ATOM   1576  HB2 PRO E 125     251.023 228.511 306.701  1.00107.65           H  
ATOM   1577  HB3 PRO E 125     249.387 229.128 306.349  1.00107.65           H  
ATOM   1578  HG2 PRO E 125     249.381 229.219 308.696  1.00107.65           H  
ATOM   1579  HG3 PRO E 125     250.375 227.737 308.824  1.00107.65           H  
ATOM   1580  HD2 PRO E 125     247.479 227.965 308.017  1.00107.65           H  
ATOM   1581  HD3 PRO E 125     248.227 226.935 309.276  1.00107.65           H  
ATOM   1582  N   ASN E 126     251.462 225.590 306.783  1.00107.62           N  
ATOM   1583  CA  ASN E 126     252.744 224.955 306.493  1.00107.62           C  
ATOM   1584  C   ASN E 126     252.633 223.435 306.488  1.00107.62           C  
ATOM   1585  O   ASN E 126     252.607 222.812 307.562  1.00107.62           O  
ATOM   1586  CB  ASN E 126     253.800 225.402 307.507  1.00107.62           C  
ATOM   1587  CG  ASN E 126     254.304 226.800 307.245  1.00107.62           C  
ATOM   1588  OD1 ASN E 126     254.059 227.375 306.186  1.00107.62           O  
ATOM   1589  ND2 ASN E 126     255.011 227.361 308.219  1.00107.62           N  
ATOM   1590  H   ASN E 126     251.088 225.565 307.729  1.00107.62           H  
ATOM   1591  HA  ASN E 126     253.095 225.263 305.509  1.00107.62           H  
ATOM   1592  HB2 ASN E 126     254.656 224.730 307.453  1.00107.62           H  
ATOM   1593  HB3 ASN E 126     253.383 225.342 308.513  1.00107.62           H  
ATOM   1594 HD21 ASN E 126     255.322 228.302 308.062  1.00107.62           H  
ATOM   1595 HD22 ASN E 126     255.172 226.855 309.070  1.00107.62           H  
ATOM   1596  N   PRO E 127     252.572 222.790 305.326  1.00103.83           N  
ATOM   1597  CA  PRO E 127     252.577 221.326 305.288  1.00103.83           C  
ATOM   1598  C   PRO E 127     253.997 220.779 305.298  1.00103.83           C  
ATOM   1599  O   PRO E 127     254.961 221.544 305.369  1.00103.83           O  
ATOM   1600  CB  PRO E 127     251.857 221.017 303.975  1.00103.83           C  
ATOM   1601  CG  PRO E 127     252.266 222.142 303.091  1.00103.83           C  
ATOM   1602  CD  PRO E 127     252.480 223.361 303.971  1.00103.83           C  
ATOM   1603  HA  PRO E 127     252.018 220.898 306.120  1.00103.83           H  
ATOM   1604  HB2 PRO E 127     252.121 220.048 303.550  1.00103.83           H  
ATOM   1605  HB3 PRO E 127     250.778 221.069 304.138  1.00103.83           H  
ATOM   1606  HG2 PRO E 127     251.510 222.336 302.328  1.00103.83           H  
ATOM   1607  HG3 PRO E 127     253.211 221.888 302.610  1.00103.83           H  
ATOM   1608  HD2 PRO E 127     251.582 223.960 303.883  1.00103.83           H  
ATOM   1609  HD3 PRO E 127     253.374 223.916 303.687  1.00103.83           H  
ATOM   1610  N   GLU E 128     254.141 219.463 305.206  1.00103.66           N  
ATOM   1611  CA  GLU E 128     255.455 218.841 305.174  1.00103.66           C  
ATOM   1612  C   GLU E 128     255.718 218.032 303.918  1.00103.66           C  
ATOM   1613  O   GLU E 128     256.876 217.897 303.525  1.00103.66           O  
ATOM   1614  CB  GLU E 128     255.648 217.944 306.401  1.00103.66           C  
ATOM   1615  CG  GLU E 128     255.817 218.742 307.677  1.00103.66           C  
ATOM   1616  CD  GLU E 128     255.620 217.910 308.917  1.00103.66           C  
ATOM   1617  OE1 GLU E 128     255.761 216.677 308.823  1.00103.66           O  
ATOM   1618  OE2 GLU E 128     255.319 218.487 309.983  1.00103.66           O1-
ATOM   1619  H   GLU E 128     253.327 218.866 305.204  1.00103.66           H  
ATOM   1620  HA  GLU E 128     256.242 219.595 305.211  1.00103.66           H  
ATOM   1621  HB2 GLU E 128     254.781 217.287 306.486  1.00103.66           H  
ATOM   1622  HB3 GLU E 128     256.536 217.324 306.263  1.00103.66           H  
ATOM   1623  HG2 GLU E 128     255.087 219.554 307.696  1.00103.66           H  
ATOM   1624  HG3 GLU E 128     256.814 219.183 307.696  1.00103.66           H  
ATOM   1625  N   VAL E 129     254.685 217.492 303.281  1.00 97.54           N  
ATOM   1626  CA  VAL E 129     254.795 216.868 301.970  1.00 97.54           C  
ATOM   1627  C   VAL E 129     253.668 217.415 301.108  1.00 97.54           C  
ATOM   1628  O   VAL E 129     252.537 217.566 301.581  1.00 97.54           O  
ATOM   1629  CB  VAL E 129     254.726 215.330 302.044  1.00 97.54           C  
ATOM   1630  CG1 VAL E 129     255.046 214.724 300.693  1.00 97.54           C  
ATOM   1631  CG2 VAL E 129     255.675 214.800 303.097  1.00 97.54           C  
ATOM   1632  H   VAL E 129     253.767 217.536 303.709  1.00 97.54           H  
ATOM   1633  HA  VAL E 129     255.746 217.143 301.516  1.00 97.54           H  
ATOM   1634  HB  VAL E 129     253.716 215.033 302.321  1.00 97.54           H  
ATOM   1635 HG11 VAL E 129     256.038 215.037 300.366  1.00 97.54           H  
ATOM   1636 HG12 VAL E 129     254.306 215.029 299.956  1.00 97.54           H  
ATOM   1637 HG13 VAL E 129     255.021 213.636 300.766  1.00 97.54           H  
ATOM   1638 HG21 VAL E 129     256.684 215.169 302.912  1.00 97.54           H  
ATOM   1639 HG22 VAL E 129     255.680 213.711 303.070  1.00 97.54           H  
ATOM   1640 HG23 VAL E 129     255.351 215.108 304.092  1.00 97.54           H  
ATOM   1641  N   VAL E 130     253.976 217.723 299.853  1.00 94.07           N  
ATOM   1642  CA  VAL E 130     253.001 218.289 298.930  1.00 94.07           C  
ATOM   1643  C   VAL E 130     253.019 217.461 297.656  1.00 94.07           C  
ATOM   1644  O   VAL E 130     254.012 217.474 296.918  1.00 94.07           O  
ATOM   1645  CB  VAL E 130     253.290 219.764 298.618  1.00 94.07           C  
ATOM   1646  CG1 VAL E 130     252.330 220.274 297.570  1.00 94.07           C  
ATOM   1647  CG2 VAL E 130     253.183 220.593 299.878  1.00 94.07           C  
ATOM   1648  H   VAL E 130     254.937 217.624 299.544  1.00 94.07           H  
ATOM   1649  HA  VAL E 130     251.995 218.234 299.349  1.00 94.07           H  
ATOM   1650  HB  VAL E 130     254.306 219.860 298.233  1.00 94.07           H  
ATOM   1651 HG11 VAL E 130     251.299 220.150 297.905  1.00 94.07           H  
ATOM   1652 HG12 VAL E 130     252.450 219.758 296.616  1.00 94.07           H  
ATOM   1653 HG13 VAL E 130     252.507 221.333 297.386  1.00 94.07           H  
ATOM   1654 HG21 VAL E 130     252.187 220.506 300.305  1.00 94.07           H  
ATOM   1655 HG22 VAL E 130     253.358 221.641 299.637  1.00 94.07           H  
ATOM   1656 HG23 VAL E 130     253.919 220.273 300.613  1.00 94.07           H  
ATOM   1657  N   ILE E 131     251.925 216.753 297.392  1.00 90.72           N  
ATOM   1658  CA  ILE E 131     251.787 215.900 296.219  1.00 90.72           C  
ATOM   1659  C   ILE E 131     250.934 216.625 295.191  1.00 90.72           C  
ATOM   1660  O   ILE E 131     249.976 217.320 295.546  1.00 90.72           O  
ATOM   1661  CB  ILE E 131     251.162 214.541 296.582  1.00 90.72           C  
ATOM   1662  CG1 ILE E 131     251.810 213.975 297.842  1.00 90.72           C  
ATOM   1663  CG2 ILE E 131     251.315 213.567 295.436  1.00 90.72           C  
ATOM   1664  CD1 ILE E 131     253.233 213.537 297.642  1.00 90.72           C  
ATOM   1665  H   ILE E 131     251.106 216.893 297.980  1.00 90.72           H  
ATOM   1666  HA  ILE E 131     252.770 215.729 295.781  1.00 90.72           H  
ATOM   1667  HB  ILE E 131     250.099 214.684 296.791  1.00 90.72           H  
ATOM   1668 HG12 ILE E 131     251.748 214.666 298.683  1.00 90.72           H  
ATOM   1669 HG13 ILE E 131     251.234 213.099 298.140  1.00 90.72           H  
ATOM   1670 HG21 ILE E 131     252.346 213.515 295.086  1.00 90.72           H  
ATOM   1671 HG22 ILE E 131     250.685 213.877 294.603  1.00 90.72           H  
ATOM   1672 HG23 ILE E 131     250.986 212.575 295.745  1.00 90.72           H  
ATOM   1673 HD11 ILE E 131     253.848 214.365 297.292  1.00 90.72           H  
ATOM   1674 HD12 ILE E 131     253.303 212.701 296.948  1.00 90.72           H  
ATOM   1675 HD13 ILE E 131     253.632 213.195 298.595  1.00 90.72           H  
ATOM   1676  N   ASP E 132     251.281 216.465 293.919  1.00 91.95           N  
ATOM   1677  CA  ASP E 132     250.513 217.024 292.814  1.00 91.95           C  
ATOM   1678  C   ASP E 132     249.861 215.876 292.060  1.00 91.95           C  
ATOM   1679  O   ASP E 132     250.528 215.169 291.297  1.00 91.95           O  
ATOM   1680  CB  ASP E 132     251.393 217.857 291.888  1.00 91.95           C  
ATOM   1681  CG  ASP E 132     251.821 219.159 292.517  1.00 91.95           C  
ATOM   1682  OD1 ASP E 132     251.089 219.659 293.392  1.00 91.95           O  
ATOM   1683  OD2 ASP E 132     252.880 219.691 292.128  1.00 91.95           O1-
ATOM   1684  H   ASP E 132     252.156 216.031 293.692  1.00 91.95           H  
ATOM   1685  HA  ASP E 132     249.717 217.674 293.184  1.00 91.95           H  
ATOM   1686  HB2 ASP E 132     250.827 218.091 290.985  1.00 91.95           H  
ATOM   1687  HB3 ASP E 132     252.272 217.283 291.598  1.00 91.95           H  
ATOM   1688  N   VAL E 133     248.562 215.698 292.266  1.00 82.13           N  
ATOM   1689  CA  VAL E 133     247.821 214.599 291.665  1.00 82.13           C  
ATOM   1690  C   VAL E 133     247.188 215.102 290.375  1.00 82.13           C  
ATOM   1691  O   VAL E 133     246.355 216.011 290.396  1.00 82.13           O  
ATOM   1692  CB  VAL E 133     246.762 214.048 292.622  1.00 82.13           C  
ATOM   1693  CG1 VAL E 133     245.967 212.959 291.940  1.00 82.13           C  
ATOM   1694  CG2 VAL E 133     247.414 213.530 293.887  1.00 82.13           C  
ATOM   1695  H   VAL E 133     248.050 216.413 292.777  1.00 82.13           H  
ATOM   1696  HA  VAL E 133     248.506 213.787 291.419  1.00 82.13           H  
ATOM   1697  HB  VAL E 133     246.084 214.855 292.891  1.00 82.13           H  
ATOM   1698 HG11 VAL E 133     246.634 212.191 291.546  1.00 82.13           H  
ATOM   1699 HG12 VAL E 133     245.365 213.373 291.131  1.00 82.13           H  
ATOM   1700 HG13 VAL E 133     245.287 212.503 292.660  1.00 82.13           H  
ATOM   1701 HG21 VAL E 133     247.653 212.483 293.790  1.00 82.13           H  
ATOM   1702 HG22 VAL E 133     246.681 213.604 294.691  1.00 82.13           H  
ATOM   1703 HG23 VAL E 133     248.289 214.106 294.184  1.00 82.13           H  
ATOM   1704  N   THR E 134     247.585 214.517 289.253  1.00 79.76           N  
ATOM   1705  CA  THR E 134     246.992 214.807 287.958  1.00 79.76           C  
ATOM   1706  C   THR E 134     246.235 213.579 287.483  1.00 79.76           C  
ATOM   1707  O   THR E 134     246.773 212.469 287.505  1.00 79.76           O  
ATOM   1708  CB  THR E 134     248.054 215.201 286.932  1.00 79.76           C  
ATOM   1709  OG1 THR E 134     248.701 216.411 287.347  1.00 79.76           O  
ATOM   1710  CG2 THR E 134     247.423 215.417 285.565  1.00 79.76           C  
ATOM   1711  H   THR E 134     248.354 213.853 289.291  1.00 79.76           H  
ATOM   1712  HA  THR E 134     246.311 215.637 288.047  1.00 79.76           H  
ATOM   1713  HB  THR E 134     248.802 214.412 286.854  1.00 79.76           H  
ATOM   1714 HG21 THR E 134     246.597 216.126 285.636  1.00 79.76           H  
ATOM   1715 HG22 THR E 134     247.063 214.476 285.149  1.00 79.76           H  
ATOM   1716 HG23 THR E 134     248.173 215.820 284.885  1.00 79.76           H  
ATOM   1717  HG1 THR E 134     248.039 217.003 287.715  1.00 79.76           H  
ATOM   1718  N   ALA E 135     244.993 213.778 287.064  1.00 76.71           N  
ATOM   1719  CA  ALA E 135     244.156 212.708 286.545  1.00 76.71           C  
ATOM   1720  C   ALA E 135     243.859 212.995 285.083  1.00 76.71           C  
ATOM   1721  O   ALA E 135     243.261 214.026 284.761  1.00 76.71           O  
ATOM   1722  CB  ALA E 135     242.862 212.581 287.346  1.00 76.71           C  
ATOM   1723  H   ALA E 135     244.601 214.712 287.111  1.00 76.71           H  
ATOM   1724  HA  ALA E 135     244.680 211.752 286.609  1.00 76.71           H  
ATOM   1725  HB1 ALA E 135     242.244 213.467 287.193  1.00 76.71           H  
ATOM   1726  HB2 ALA E 135     243.098 212.496 288.403  1.00 76.71           H  
ATOM   1727  HB3 ALA E 135     242.316 211.698 287.018  1.00 76.71           H  
ATOM   1728  N   PHE E 136     244.277 212.097 284.210  1.00 77.67           N  
ATOM   1729  CA  PHE E 136     244.011 212.201 282.788  1.00 77.67           C  
ATOM   1730  C   PHE E 136     243.130 211.027 282.387  1.00 77.67           C  
ATOM   1731  O   PHE E 136     242.606 210.306 283.238  1.00 77.67           O  
ATOM   1732  CB  PHE E 136     245.311 212.262 281.984  1.00 77.67           C  
ATOM   1733  CG  PHE E 136     246.189 211.059 282.150  1.00 77.67           C  
ATOM   1734  CD1 PHE E 136     247.092 210.987 283.192  1.00 77.67           C  
ATOM   1735  CD2 PHE E 136     246.130 210.011 281.252  1.00 77.67           C  
ATOM   1736  CE1 PHE E 136     247.901 209.891 283.344  1.00 77.67           C  
ATOM   1737  CE2 PHE E 136     246.940 208.913 281.403  1.00 77.67           C  
ATOM   1738  CZ  PHE E 136     247.824 208.852 282.449  1.00 77.67           C  
ATOM   1739  H   PHE E 136     244.733 211.255 284.543  1.00 77.67           H  
ATOM   1740  HA  PHE E 136     243.441 213.106 282.564  1.00 77.67           H  
ATOM   1741  HB2 PHE E 136     245.076 212.404 280.929  1.00 77.67           H  
ATOM   1742  HB3 PHE E 136     245.867 213.147 282.298  1.00 77.67           H  
ATOM   1743  HD1 PHE E 136     247.164 211.800 283.899  1.00 77.67           H  
ATOM   1744  HD2 PHE E 136     245.449 210.051 280.415  1.00 77.67           H  
ATOM   1745  HE1 PHE E 136     248.603 209.841 284.162  1.00 77.67           H  
ATOM   1746  HE2 PHE E 136     246.884 208.100 280.694  1.00 77.67           H  
ATOM   1747  HZ  PHE E 136     248.478 207.997 282.562  1.00 77.67           H  
ATOM   1748  N   GLN E 137     242.971 210.827 281.084  1.00 75.46           N  
ATOM   1749  CA  GLN E 137     241.968 209.877 280.629  1.00 75.46           C  
ATOM   1750  C   GLN E 137     242.372 208.458 280.993  1.00 75.46           C  
ATOM   1751  O   GLN E 137     243.130 207.803 280.273  1.00 75.46           O  
ATOM   1752  CB  GLN E 137     241.739 210.004 279.126  1.00 75.46           C  
ATOM   1753  CG  GLN E 137     240.366 209.520 278.689  1.00 75.46           C  
ATOM   1754  CD  GLN E 137     239.259 210.514 278.991  1.00 75.46           C  
ATOM   1755  OE1 GLN E 137     238.961 211.391 278.186  1.00 75.46           O  
ATOM   1756  NE2 GLN E 137     238.647 210.377 280.156  1.00 75.46           N  
ATOM   1757  H   GLN E 137     243.344 211.490 280.420  1.00 75.46           H  
ATOM   1758  HA  GLN E 137     241.037 210.133 281.129  1.00 75.46           H  
ATOM   1759  HB2 GLN E 137     241.872 211.029 278.791  1.00 75.46           H  
ATOM   1760  HB3 GLN E 137     242.494 209.436 278.583  1.00 75.46           H  
ATOM   1761  HG2 GLN E 137     240.171 208.610 279.211  1.00 75.46           H  
ATOM   1762  HG3 GLN E 137     240.375 209.326 277.616  1.00 75.46           H  
ATOM   1763 HE21 GLN E 137     237.910 211.049 280.291  1.00 75.46           H  
ATOM   1764 HE22 GLN E 137     238.838 209.573 280.698  1.00 75.46           H  
ATOM   1765  N   TRP E 138     241.856 208.002 282.135  1.00 75.83           N  
ATOM   1766  CA  TRP E 138     241.944 206.618 282.599  1.00 75.83           C  
ATOM   1767  C   TRP E 138     243.347 206.241 283.081  1.00 75.83           C  
ATOM   1768  O   TRP E 138     243.839 205.149 282.801  1.00 75.83           O  
ATOM   1769  CB  TRP E 138     241.441 205.654 281.524  1.00 75.83           C  
ATOM   1770  CG  TRP E 138     240.158 206.133 280.929  1.00 75.83           C  
ATOM   1771  CD1 TRP E 138     239.069 206.582 281.607  1.00 75.83           C  
ATOM   1772  CD2 TRP E 138     239.843 206.248 279.540  1.00 75.83           C  
ATOM   1773  NE1 TRP E 138     238.087 206.959 280.727  1.00 75.83           N  
ATOM   1774  CE2 TRP E 138     238.538 206.762 279.451  1.00 75.83           C  
ATOM   1775  CE3 TRP E 138     240.534 205.960 278.362  1.00 75.83           C  
ATOM   1776  CZ2 TRP E 138     237.913 206.993 278.236  1.00 75.83           C  
ATOM   1777  CZ3 TRP E 138     239.911 206.190 277.158  1.00 75.83           C  
ATOM   1778  CH2 TRP E 138     238.615 206.702 277.101  1.00 75.83           C  
ATOM   1779  H   TRP E 138     241.528 208.724 282.757  1.00 75.83           H  
ATOM   1780  HA  TRP E 138     241.278 206.538 283.425  1.00 75.83           H  
ATOM   1781  HB2 TRP E 138     242.184 205.538 280.735  1.00 75.83           H  
ATOM   1782  HB3 TRP E 138     241.275 204.674 281.973  1.00 75.83           H  
ATOM   1783  HD1 TRP E 138     239.008 206.594 282.676  1.00 75.83           H  
ATOM   1784  HE1 TRP E 138     237.180 207.349 280.932  1.00 75.83           H  
ATOM   1785  HE3 TRP E 138     241.543 205.577 278.392  1.00 75.83           H  
ATOM   1786  HZ2 TRP E 138     236.922 207.417 278.178  1.00 75.83           H  
ATOM   1787  HZ3 TRP E 138     240.436 205.982 276.233  1.00 75.83           H  
ATOM   1788  HH2 TRP E 138     238.168 206.875 276.136  1.00 75.83           H  
ATOM   1789  N   ASN E 139     243.978 207.161 283.824  1.00 78.14           N  
ATOM   1790  CA  ASN E 139     245.046 206.829 284.770  1.00 78.14           C  
ATOM   1791  C   ASN E 139     245.515 208.059 285.542  1.00 78.14           C  
ATOM   1792  O   ASN E 139     245.025 209.165 285.304  1.00 78.14           O  
ATOM   1793  CB  ASN E 139     246.230 206.168 284.071  1.00 78.14           C  
ATOM   1794  CG  ASN E 139     246.729 204.964 284.824  1.00 78.14           C  
ATOM   1795  OD1 ASN E 139     246.507 204.838 286.025  1.00 78.14           O  
ATOM   1796  ND2 ASN E 139     247.364 204.048 284.116  1.00 78.14           N  
ATOM   1797  H   ASN E 139     243.670 208.127 283.806  1.00 78.14           H  
ATOM   1798  HA  ASN E 139     244.621 206.139 285.500  1.00 78.14           H  
ATOM   1799  HB2 ASN E 139     247.063 206.865 284.024  1.00 78.14           H  
ATOM   1800  HB3 ASN E 139     246.032 205.903 283.038  1.00 78.14           H  
ATOM   1801 HD21 ASN E 139     247.696 203.227 284.603  1.00 78.14           H  
ATOM   1802 HD22 ASN E 139     247.605 204.258 283.168  1.00 78.14           H  
ATOM   1803  N   TRP E 140     246.462 207.879 286.462  1.00 76.76           N  
ATOM   1804  CA  TRP E 140     246.915 208.932 287.364  1.00 76.76           C  
ATOM   1805  C   TRP E 140     248.389 209.258 287.139  1.00 76.76           C  
ATOM   1806  O   TRP E 140     249.091 208.590 286.380  1.00 76.76           O  
ATOM   1807  CB  TRP E 140     246.703 208.531 288.828  1.00 76.76           C  
ATOM   1808  CG  TRP E 140     245.299 208.177 289.174  1.00 76.76           C  
ATOM   1809  CD1 TRP E 140     244.716 206.953 289.070  1.00 76.76           C  
ATOM   1810  CD2 TRP E 140     244.300 209.053 289.703  1.00 76.76           C  
ATOM   1811  NE1 TRP E 140     243.413 207.011 289.494  1.00 76.76           N  
ATOM   1812  CE2 TRP E 140     243.134 208.293 289.887  1.00 76.76           C  
ATOM   1813  CE3 TRP E 140     244.278 210.410 290.034  1.00 76.76           C  
ATOM   1814  CZ2 TRP E 140     241.960 208.840 290.386  1.00 76.76           C  
ATOM   1815  CZ3 TRP E 140     243.113 210.949 290.531  1.00 76.76           C  
ATOM   1816  CH2 TRP E 140     241.970 210.168 290.701  1.00 76.76           C  
ATOM   1817  H   TRP E 140     246.856 206.952 286.570  1.00 76.76           H  
ATOM   1818  HA  TRP E 140     246.350 209.848 287.185  1.00 76.76           H  
ATOM   1819  HB2 TRP E 140     247.338 207.673 289.055  1.00 76.76           H  
ATOM   1820  HB3 TRP E 140     247.012 209.348 289.481  1.00 76.76           H  
ATOM   1821  HD1 TRP E 140     245.220 206.054 288.724  1.00 76.76           H  
ATOM   1822  HE1 TRP E 140     242.866 206.191 289.692  1.00 76.76           H  
ATOM   1823  HE3 TRP E 140     245.161 211.017 289.897  1.00 76.76           H  
ATOM   1824  HZ2 TRP E 140     241.094 208.229 290.572  1.00 76.76           H  
ATOM   1825  HZ3 TRP E 140     243.091 211.996 290.807  1.00 76.76           H  
ATOM   1826  HH2 TRP E 140     241.101 210.644 291.120  1.00 76.76           H  
ATOM   1827  N   LYS E 141     248.850 210.303 287.827  1.00 83.48           N  
ATOM   1828  CA  LYS E 141     250.248 210.732 287.767  1.00 83.48           C  
ATOM   1829  C   LYS E 141     250.530 211.629 288.962  1.00 83.48           C  
ATOM   1830  O   LYS E 141     249.913 212.689 289.092  1.00 83.48           O  
ATOM   1831  CB  LYS E 141     250.533 211.468 286.466  1.00 83.48           C  
ATOM   1832  CG  LYS E 141     252.001 211.743 286.223  1.00 83.48           C  
ATOM   1833  CD  LYS E 141     252.204 212.653 285.028  1.00 83.48           C  
ATOM   1834  CE  LYS E 141     251.962 214.101 285.400  1.00 83.48           C  
ATOM   1835  NZ  LYS E 141     252.281 215.023 284.281  1.00 83.48           N1+
ATOM   1836  H   LYS E 141     248.185 210.880 288.331  1.00 83.48           H  
ATOM   1837  HA  LYS E 141     250.893 209.853 287.824  1.00 83.48           H  
ATOM   1838  HB2 LYS E 141     250.170 210.872 285.629  1.00 83.48           H  
ATOM   1839  HB3 LYS E 141     249.974 212.404 286.464  1.00 83.48           H  
ATOM   1840  HG2 LYS E 141     252.456 212.201 287.103  1.00 83.48           H  
ATOM   1841  HG3 LYS E 141     252.504 210.794 286.043  1.00 83.48           H  
ATOM   1842  HD2 LYS E 141     251.538 212.367 284.212  1.00 83.48           H  
ATOM   1843  HD3 LYS E 141     253.240 212.551 284.696  1.00 83.48           H  
ATOM   1844  HE2 LYS E 141     252.602 214.353 286.256  1.00 83.48           H  
ATOM   1845  HE3 LYS E 141     250.922 214.227 285.714  1.00 83.48           H  
ATOM   1846  HZ1 LYS E 141     253.289 214.997 284.127  1.00 83.48           H  
ATOM   1847  HZ2 LYS E 141     252.088 215.976 284.568  1.00 83.48           H  
ATOM   1848  HZ3 LYS E 141     251.785 214.790 283.434  1.00 83.48           H  
ATOM   1849  N   PHE E 142     251.465 211.223 289.820  1.00 87.29           N  
ATOM   1850  CA  PHE E 142     251.749 211.915 291.072  1.00 87.29           C  
ATOM   1851  C   PHE E 142     253.075 212.664 290.992  1.00 87.29           C  
ATOM   1852  O   PHE E 142     253.978 212.280 290.246  1.00 87.29           O  
ATOM   1853  CB  PHE E 142     251.767 210.929 292.239  1.00 87.29           C  
ATOM   1854  CG  PHE E 142     250.532 210.082 292.324  1.00 87.29           C  
ATOM   1855  CD1 PHE E 142     249.364 210.592 292.858  1.00 87.29           C  
ATOM   1856  CD2 PHE E 142     250.533 208.783 291.859  1.00 87.29           C  
ATOM   1857  CE1 PHE E 142     248.227 209.817 292.935  1.00 87.29           C  
ATOM   1858  CE2 PHE E 142     249.398 208.006 291.934  1.00 87.29           C  
ATOM   1859  CZ  PHE E 142     248.245 208.527 292.473  1.00 87.29           C  
ATOM   1860  H   PHE E 142     251.994 210.390 289.597  1.00 87.29           H  
ATOM   1861  HA  PHE E 142     250.966 212.650 291.267  1.00 87.29           H  
ATOM   1862  HB2 PHE E 142     252.648 210.304 292.181  1.00 87.29           H  
ATOM   1863  HB3 PHE E 142     251.855 211.502 293.163  1.00 87.29           H  
ATOM   1864  HD1 PHE E 142     249.379 211.605 293.217  1.00 87.29           H  
ATOM   1865  HD2 PHE E 142     251.406 208.338 291.432  1.00 87.29           H  
ATOM   1866  HE1 PHE E 142     247.316 210.217 293.357  1.00 87.29           H  
ATOM   1867  HE2 PHE E 142     249.404 206.983 291.592  1.00 87.29           H  
ATOM   1868  HZ  PHE E 142     247.352 207.918 292.535  1.00 87.29           H  
ATOM   1869  N   GLY E 143     253.189 213.737 291.777  1.00 95.46           N  
ATOM   1870  CA  GLY E 143     254.228 214.726 291.550  1.00 95.46           C  
ATOM   1871  C   GLY E 143     255.384 214.891 292.520  1.00 95.46           C  
ATOM   1872  O   GLY E 143     256.508 215.137 292.073  1.00 95.46           O  
ATOM   1873  H   GLY E 143     252.362 214.041 292.266  1.00 95.46           H  
ATOM   1874  HA2 GLY E 143     254.672 214.579 290.564  1.00 95.46           H  
ATOM   1875  HA3 GLY E 143     253.748 215.701 291.500  1.00 95.46           H  
ATOM   1876  N   TYR E 144     255.151 214.782 293.830  1.00 97.25           N  
ATOM   1877  CA  TYR E 144     256.174 215.056 294.845  1.00 97.25           C  
ATOM   1878  C   TYR E 144     256.722 216.480 294.699  1.00 97.25           C  
ATOM   1879  O   TYR E 144     257.885 216.703 294.362  1.00 97.25           O  
ATOM   1880  CB  TYR E 144     257.318 214.037 294.780  1.00 97.25           C  
ATOM   1881  CG  TYR E 144     256.980 212.678 295.331  1.00 97.25           C  
ATOM   1882  CD1 TYR E 144     256.564 212.523 296.642  1.00 97.25           C  
ATOM   1883  CD2 TYR E 144     257.091 211.545 294.541  1.00 97.25           C  
ATOM   1884  CE1 TYR E 144     256.258 211.281 297.146  1.00 97.25           C  
ATOM   1885  CE2 TYR E 144     256.788 210.299 295.037  1.00 97.25           C  
ATOM   1886  CZ  TYR E 144     256.372 210.173 296.341  1.00 97.25           C  
ATOM   1887  OH  TYR E 144     256.068 208.930 296.839  1.00 97.25           O  
ATOM   1888  H   TYR E 144     254.220 214.564 294.126  1.00 97.25           H  
ATOM   1889  HA  TYR E 144     255.710 215.002 295.828  1.00 97.25           H  
ATOM   1890  HB2 TYR E 144     257.716 213.942 293.772  1.00 97.25           H  
ATOM   1891  HB3 TYR E 144     258.138 214.407 295.398  1.00 97.25           H  
ATOM   1892  HD1 TYR E 144     256.485 213.388 297.284  1.00 97.25           H  
ATOM   1893  HD2 TYR E 144     257.380 211.668 293.509  1.00 97.25           H  
ATOM   1894  HE1 TYR E 144     255.923 211.157 298.166  1.00 97.25           H  
ATOM   1895  HE2 TYR E 144     256.865 209.428 294.407  1.00 97.25           H  
ATOM   1896  HH  TYR E 144     256.633 208.248 296.479  1.00 97.25           H  
ATOM   1897  N   GLN E 145     255.839 217.447 294.954  1.00 97.63           N  
ATOM   1898  CA  GLN E 145     256.180 218.839 294.674  1.00 97.63           C  
ATOM   1899  C   GLN E 145     257.182 219.396 295.676  1.00 97.63           C  
ATOM   1900  O   GLN E 145     258.060 220.183 295.306  1.00 97.63           O  
ATOM   1901  CB  GLN E 145     254.920 219.697 294.646  1.00 97.63           C  
ATOM   1902  CG  GLN E 145     255.126 221.056 294.000  1.00 97.63           C  
ATOM   1903  CD  GLN E 145     253.960 221.999 294.223  1.00 97.63           C  
ATOM   1904  OE1 GLN E 145     252.890 221.587 294.666  1.00 97.63           O  
ATOM   1905  NE2 GLN E 145     254.165 223.273 293.920  1.00 97.63           N  
ATOM   1906  H   GLN E 145     254.894 217.235 295.240  1.00 97.63           H  
ATOM   1907  HA  GLN E 145     256.661 218.914 293.703  1.00 97.63           H  
ATOM   1908  HB2 GLN E 145     254.139 219.154 294.122  1.00 97.63           H  
ATOM   1909  HB3 GLN E 145     254.590 219.843 295.673  1.00 97.63           H  
ATOM   1910  HG2 GLN E 145     255.271 220.919 292.927  1.00 97.63           H  
ATOM   1911  HG3 GLN E 145     256.019 221.528 294.406  1.00 97.63           H  
ATOM   1912 HE21 GLN E 145     253.345 223.846 293.949  1.00 97.63           H  
ATOM   1913 HE22 GLN E 145     255.021 223.523 293.464  1.00 97.63           H  
ATOM   1914  N   LYS E 146     257.074 219.013 296.944  1.00100.67           N  
ATOM   1915  CA  LYS E 146     257.937 219.602 297.955  1.00100.67           C  
ATOM   1916  C   LYS E 146     257.984 218.700 299.178  1.00100.67           C  
ATOM   1917  O   LYS E 146     256.955 218.186 299.617  1.00100.67           O  
ATOM   1918  CB  LYS E 146     257.446 220.998 298.351  1.00100.67           C  
ATOM   1919  CG  LYS E 146     258.341 221.708 299.341  1.00100.67           C  
ATOM   1920  CD  LYS E 146     257.903 223.143 299.542  1.00100.67           C  
ATOM   1921  CE  LYS E 146     256.628 223.213 300.354  1.00100.67           C  
ATOM   1922  NZ  LYS E 146     256.855 222.748 301.747  1.00100.67           N1+
ATOM   1923  H   LYS E 146     256.331 218.372 297.193  1.00100.67           H  
ATOM   1924  HA  LYS E 146     258.950 219.692 297.555  1.00100.67           H  
ATOM   1925  HB2 LYS E 146     257.384 221.607 297.447  1.00100.67           H  
ATOM   1926  HB3 LYS E 146     256.440 220.909 298.764  1.00100.67           H  
ATOM   1927  HG2 LYS E 146     258.371 221.174 300.291  1.00100.67           H  
ATOM   1928  HG3 LYS E 146     259.352 221.724 298.932  1.00100.67           H  
ATOM   1929  HD2 LYS E 146     257.751 223.621 298.571  1.00100.67           H  
ATOM   1930  HD3 LYS E 146     258.698 223.689 300.055  1.00100.67           H  
ATOM   1931  HE2 LYS E 146     255.853 222.612 299.867  1.00100.67           H  
ATOM   1932  HE3 LYS E 146     256.285 224.253 300.363  1.00100.67           H  
ATOM   1933  HZ1 LYS E 146     257.156 221.782 301.766  1.00100.67           H  
ATOM   1934  HZ2 LYS E 146     256.009 222.819 302.303  1.00100.67           H  
ATOM   1935  HZ3 LYS E 146     257.572 223.304 302.198  1.00100.67           H  
ATOM   1936  N   ILE E 147     259.185 218.521 299.719  1.00104.86           N  
ATOM   1937  CA  ILE E 147     259.399 217.780 300.955  1.00104.86           C  
ATOM   1938  C   ILE E 147     260.152 218.688 301.911  1.00104.86           C  
ATOM   1939  O   ILE E 147     261.275 219.111 301.616  1.00104.86           O  
ATOM   1940  CB  ILE E 147     260.180 216.480 300.716  1.00104.86           C  
ATOM   1941  CG1 ILE E 147     259.553 215.682 299.576  1.00104.86           C  
ATOM   1942  CG2 ILE E 147     260.218 215.654 301.985  1.00104.86           C  
ATOM   1943  CD1 ILE E 147     260.284 214.404 299.263  1.00104.86           C  
ATOM   1944  H   ILE E 147     259.984 219.006 299.317  1.00104.86           H  
ATOM   1945  HA  ILE E 147     258.441 217.520 301.408  1.00104.86           H  
ATOM   1946  HB  ILE E 147     261.199 216.717 300.481  1.00104.86           H  
ATOM   1947 HG12 ILE E 147     258.517 215.444 299.822  1.00104.86           H  
ATOM   1948 HG13 ILE E 147     259.555 216.269 298.659  1.00104.86           H  
ATOM   1949 HG21 ILE E 147     259.215 215.320 302.253  1.00104.86           H  
ATOM   1950 HG22 ILE E 147     260.628 216.239 302.810  1.00104.86           H  
ATOM   1951 HG23 ILE E 147     260.873 214.793 301.865  1.00104.86           H  
ATOM   1952 HD11 ILE E 147     260.171 213.684 300.070  1.00104.86           H  
ATOM   1953 HD12 ILE E 147     261.342 214.613 299.101  1.00104.86           H  
ATOM   1954 HD13 ILE E 147     259.868 213.966 298.355  1.00104.86           H  
ATOM   1955  N   ALA E 148     259.535 218.993 303.051  1.00106.59           N  
ATOM   1956  CA  ALA E 148     260.170 219.861 304.042  1.00106.59           C  
ATOM   1957  C   ALA E 148     259.698 219.409 305.424  1.00106.59           C  
ATOM   1958  O   ALA E 148     258.649 219.838 305.906  1.00106.59           O  
ATOM   1959  CB  ALA E 148     259.841 221.325 303.788  1.00106.59           C  
ATOM   1960  H   ALA E 148     258.627 218.590 303.264  1.00106.59           H  
ATOM   1961  HA  ALA E 148     261.257 219.746 304.009  1.00106.59           H  
ATOM   1962  HB1 ALA E 148     258.764 221.483 303.837  1.00106.59           H  
ATOM   1963  HB2 ALA E 148     260.223 221.620 302.810  1.00106.59           H  
ATOM   1964  HB3 ALA E 148     260.330 221.936 304.550  1.00106.59           H  
ATOM   1965  N   PHE E 149     260.493 218.553 306.054  1.00109.85           N  
ATOM   1966  CA  PHE E 149     260.157 218.070 307.383  1.00109.85           C  
ATOM   1967  C   PHE E 149     260.295 219.190 308.402  1.00109.85           C  
ATOM   1968  O   PHE E 149     261.190 220.034 308.305  1.00109.85           O  
ATOM   1969  CB  PHE E 149     261.062 216.902 307.776  1.00109.85           C  
ATOM   1970  CG  PHE E 149     260.737 215.613 307.078  1.00109.85           C  
ATOM   1971  CD1 PHE E 149     259.636 215.513 306.250  1.00109.85           C  
ATOM   1972  CD2 PHE E 149     261.536 214.499 307.257  1.00109.85           C  
ATOM   1973  CE1 PHE E 149     259.341 214.325 305.612  1.00109.85           C  
ATOM   1974  CE2 PHE E 149     261.246 213.311 306.620  1.00109.85           C  
ATOM   1975  CZ  PHE E 149     260.147 213.224 305.797  1.00109.85           C  
ATOM   1976  H   PHE E 149     261.395 218.324 305.642  1.00109.85           H  
ATOM   1977  HA  PHE E 149     259.109 217.773 307.424  1.00109.85           H  
ATOM   1978  HB2 PHE E 149     262.102 217.169 307.577  1.00109.85           H  
ATOM   1979  HB3 PHE E 149     260.959 216.723 308.846  1.00109.85           H  
ATOM   1980  HD1 PHE E 149     258.970 216.335 306.045  1.00109.85           H  
ATOM   1981  HD2 PHE E 149     262.404 214.560 307.899  1.00109.85           H  
ATOM   1982  HE1 PHE E 149     258.479 214.265 304.961  1.00109.85           H  
ATOM   1983  HE2 PHE E 149     261.888 212.452 306.762  1.00109.85           H  
ATOM   1984  HZ  PHE E 149     259.918 212.296 305.299  1.00109.85           H  
ATOM   1985  N   ALA E 150     259.397 219.201 309.386  1.00113.33           N  
ATOM   1986  CA  ALA E 150     259.561 220.093 310.527  1.00113.33           C  
ATOM   1987  C   ALA E 150     260.765 219.722 311.375  1.00113.33           C  
ATOM   1988  O   ALA E 150     261.168 220.513 312.235  1.00113.33           O  
ATOM   1989  CB  ALA E 150     258.298 220.088 311.388  1.00113.33           C  
ATOM   1990  H   ALA E 150     258.594 218.590 309.360  1.00113.33           H  
ATOM   1991  HA  ALA E 150     259.722 221.108 310.160  1.00113.33           H  
ATOM   1992  HB1 ALA E 150     258.120 219.090 311.792  1.00113.33           H  
ATOM   1993  HB2 ALA E 150     257.437 220.382 310.784  1.00113.33           H  
ATOM   1994  HB3 ALA E 150     258.408 220.794 312.212  1.00113.33           H  
ATOM   1995  N   ASP E 151     261.344 218.547 311.147  1.00116.41           N  
ATOM   1996  CA  ASP E 151     262.525 218.080 311.854  1.00116.41           C  
ATOM   1997  C   ASP E 151     263.799 218.773 311.389  1.00116.41           C  
ATOM   1998  O   ASP E 151     264.807 218.732 312.102  1.00116.41           O  
ATOM   1999  CB  ASP E 151     262.664 216.564 311.657  1.00116.41           C  
ATOM   2000  CG  ASP E 151     263.741 215.946 312.524  1.00116.41           C  
ATOM   2001  OD1 ASP E 151     264.112 214.784 312.254  1.00116.41           O  
ATOM   2002  OD2 ASP E 151     264.189 216.590 313.495  1.00116.41           O1-
ATOM   2003  H   ASP E 151     260.927 217.942 310.464  1.00116.41           H  
ATOM   2004  HA  ASP E 151     262.412 218.286 312.921  1.00116.41           H  
ATOM   2005  HB2 ASP E 151     262.878 216.359 310.606  1.00116.41           H  
ATOM   2006  HB3 ASP E 151     261.713 216.088 311.906  1.00116.41           H  
ATOM   2007  N   GLY E 152     263.777 219.425 310.231  1.00115.16           N  
ATOM   2008  CA  GLY E 152     265.016 219.861 309.622  1.00115.16           C  
ATOM   2009  C   GLY E 152     265.850 218.720 309.096  1.00115.16           C  
ATOM   2010  O   GLY E 152     267.023 218.913 308.764  1.00115.16           O  
ATOM   2011  H   GLY E 152     262.903 219.577 309.743  1.00115.16           H  
ATOM   2012  HA2 GLY E 152     264.783 220.519 308.784  1.00115.16           H  
ATOM   2013  HA3 GLY E 152     265.609 220.418 310.348  1.00115.16           H  
ATOM   2014  N   SER E 153     265.267 217.527 309.001  1.00114.27           N  
ATOM   2015  CA  SER E 153     265.991 216.332 308.599  1.00114.27           C  
ATOM   2016  C   SER E 153     266.048 216.153 307.092  1.00114.27           C  
ATOM   2017  O   SER E 153     266.961 215.489 306.590  1.00114.27           O  
ATOM   2018  CB  SER E 153     265.347 215.096 309.233  1.00114.27           C  
ATOM   2019  OG  SER E 153     265.816 213.908 308.621  1.00114.27           O  
ATOM   2020  H   SER E 153     264.324 217.442 309.341  1.00114.27           H  
ATOM   2021  HA  SER E 153     267.018 216.398 308.960  1.00114.27           H  
ATOM   2022  HB2 SER E 153     264.265 215.145 309.111  1.00114.27           H  
ATOM   2023  HB3 SER E 153     265.583 215.077 310.297  1.00114.27           H  
ATOM   2024  HG  SER E 153     266.726 213.796 308.910  1.00114.27           H  
ATOM   2025  N   PHE E 154     265.099 216.727 306.356  1.00111.87           N  
ATOM   2026  CA  PHE E 154     265.022 216.486 304.917  1.00111.87           C  
ATOM   2027  C   PHE E 154     264.281 217.646 304.271  1.00111.87           C  
ATOM   2028  O   PHE E 154     263.096 217.852 304.546  1.00111.87           O  
ATOM   2029  CB  PHE E 154     264.319 215.163 304.637  1.00111.87           C  
ATOM   2030  CG  PHE E 154     264.423 214.714 303.213  1.00111.87           C  
ATOM   2031  CD1 PHE E 154     265.426 215.197 302.395  1.00111.87           C  
ATOM   2032  CD2 PHE E 154     263.520 213.808 302.693  1.00111.87           C  
ATOM   2033  CE1 PHE E 154     265.525 214.785 301.085  1.00111.87           C  
ATOM   2034  CE2 PHE E 154     263.614 213.392 301.383  1.00111.87           C  
ATOM   2035  CZ  PHE E 154     264.619 213.881 300.578  1.00111.87           C  
ATOM   2036  H   PHE E 154     264.435 217.364 306.774  1.00111.87           H  
ATOM   2037  HA  PHE E 154     266.048 216.477 304.566  1.00111.87           H  
ATOM   2038  HB2 PHE E 154     264.764 214.385 305.258  1.00111.87           H  
ATOM   2039  HB3 PHE E 154     263.267 215.246 304.915  1.00111.87           H  
ATOM   2040  HD1 PHE E 154     266.168 215.904 302.717  1.00111.87           H  
ATOM   2041  HD2 PHE E 154     262.725 213.426 303.318  1.00111.87           H  
ATOM   2042  HE1 PHE E 154     266.306 215.183 300.451  1.00111.87           H  
ATOM   2043  HE2 PHE E 154     262.898 212.686 300.986  1.00111.87           H  
ATOM   2044  HZ  PHE E 154     264.709 213.573 299.553  1.00111.87           H  
ATOM   2045  N   ASP E 155     264.977 218.398 303.423  1.00111.94           N  
ATOM   2046  CA  ASP E 155     264.369 219.456 302.630  1.00111.94           C  
ATOM   2047  C   ASP E 155     264.666 219.209 301.159  1.00111.94           C  
ATOM   2048  O   ASP E 155     265.795 218.875 300.790  1.00111.94           O  
ATOM   2049  CB  ASP E 155     264.870 220.839 303.046  1.00111.94           C  
ATOM   2050  CG  ASP E 155     264.279 221.298 304.365  1.00111.94           C  
ATOM   2051  OD1 ASP E 155     264.143 222.523 304.560  1.00111.94           O  
ATOM   2052  OD2 ASP E 155     263.951 220.436 305.204  1.00111.94           O1-
ATOM   2053  H   ASP E 155     265.956 218.228 303.276  1.00111.94           H  
ATOM   2054  HA  ASP E 155     263.292 219.451 302.773  1.00111.94           H  
ATOM   2055  HB2 ASP E 155     264.585 221.558 302.275  1.00111.94           H  
ATOM   2056  HB3 ASP E 155     265.959 220.831 303.116  1.00111.94           H  
ATOM   2057  N   TYR E 156     263.645 219.383 300.327  1.00107.75           N  
ATOM   2058  CA  TYR E 156     263.721 219.038 298.917  1.00107.75           C  
ATOM   2059  C   TYR E 156     262.679 219.857 298.173  1.00107.75           C  
ATOM   2060  O   TYR E 156     261.634 220.200 298.729  1.00107.75           O  
ATOM   2061  CB  TYR E 156     263.494 217.535 298.714  1.00107.75           C  
ATOM   2062  CG  TYR E 156     263.248 217.095 297.290  1.00107.75           C  
ATOM   2063  CD1 TYR E 156     264.297 216.703 296.475  1.00107.75           C  
ATOM   2064  CD2 TYR E 156     261.962 217.040 296.771  1.00107.75           C  
ATOM   2065  CE1 TYR E 156     264.074 216.289 295.179  1.00107.75           C  
ATOM   2066  CE2 TYR E 156     261.731 216.628 295.476  1.00107.75           C  
ATOM   2067  CZ  TYR E 156     262.790 216.254 294.686  1.00107.75           C  
ATOM   2068  OH  TYR E 156     262.567 215.840 293.395  1.00107.75           O  
ATOM   2069  H   TYR E 156     262.741 219.650 300.706  1.00107.75           H  
ATOM   2070  HA  TYR E 156     264.705 219.303 298.529  1.00107.75           H  
ATOM   2071  HB2 TYR E 156     264.351 216.992 299.115  1.00107.75           H  
ATOM   2072  HB3 TYR E 156     262.640 217.244 299.288  1.00107.75           H  
ATOM   2073  HD1 TYR E 156     265.307 216.728 296.861  1.00107.75           H  
ATOM   2074  HD2 TYR E 156     261.127 217.340 297.385  1.00107.75           H  
ATOM   2075  HE1 TYR E 156     264.894 215.988 294.544  1.00107.75           H  
ATOM   2076  HE2 TYR E 156     260.721 216.605 295.087  1.00107.75           H  
ATOM   2077  HH  TYR E 156     261.626 215.848 293.206  1.00107.75           H  
ATOM   2078  N   ASP E 157     262.981 220.179 296.920  1.00108.83           N  
ATOM   2079  CA  ASP E 157     262.067 220.947 296.083  1.00108.83           C  
ATOM   2080  C   ASP E 157     262.085 220.365 294.681  1.00108.83           C  
ATOM   2081  O   ASP E 157     263.138 220.321 294.038  1.00108.83           O  
ATOM   2082  CB  ASP E 157     262.447 222.429 296.054  1.00108.83           C  
ATOM   2083  CG  ASP E 157     261.472 223.261 295.250  1.00108.83           C  
ATOM   2084  OD1 ASP E 157     260.558 223.860 295.856  1.00108.83           O  
ATOM   2085  OD2 ASP E 157     261.618 223.316 294.012  1.00108.83           O1-
ATOM   2086  H   ASP E 157     263.847 219.868 296.509  1.00108.83           H  
ATOM   2087  HA  ASP E 157     261.048 220.876 296.469  1.00108.83           H  
ATOM   2088  HB2 ASP E 157     263.450 222.542 295.638  1.00108.83           H  
ATOM   2089  HB3 ASP E 157     262.471 222.804 297.079  1.00108.83           H  
ATOM   2090  N   GLY E 158     260.921 219.925 294.208  1.00105.87           N  
ATOM   2091  CA  GLY E 158     260.803 219.282 292.916  1.00105.87           C  
ATOM   2092  C   GLY E 158     260.020 220.038 291.869  1.00105.87           C  
ATOM   2093  O   GLY E 158     259.689 219.453 290.830  1.00105.87           O  
ATOM   2094  H   GLY E 158     260.073 220.054 294.754  1.00105.87           H  
ATOM   2095  HA2 GLY E 158     261.786 219.059 292.504  1.00105.87           H  
ATOM   2096  HA3 GLY E 158     260.286 218.334 293.067  1.00105.87           H  
ATOM   2097  N   ALA E 159     259.701 221.310 292.094  1.00106.09           N  
ATOM   2098  CA  ALA E 159     259.006 222.088 291.083  1.00106.09           C  
ATOM   2099  C   ALA E 159     259.852 222.189 289.818  1.00106.09           C  
ATOM   2100  O   ALA E 159     261.063 221.958 289.827  1.00106.09           O  
ATOM   2101  CB  ALA E 159     258.676 223.482 291.611  1.00106.09           C  
ATOM   2102  H   ALA E 159     260.017 221.775 292.938  1.00106.09           H  
ATOM   2103  HA  ALA E 159     258.072 221.576 290.830  1.00106.09           H  
ATOM   2104  HB1 ALA E 159     259.598 224.011 291.861  1.00106.09           H  
ATOM   2105  HB2 ALA E 159     258.068 223.392 292.513  1.00106.09           H  
ATOM   2106  HB3 ALA E 159     258.121 224.047 290.862  1.00106.09           H  
ATOM   2107  N   ASP E 160     259.201 222.542 288.719  1.00107.74           N  
ATOM   2108  CA  ASP E 160     259.902 222.512 287.445  1.00107.74           C  
ATOM   2109  C   ASP E 160     259.319 223.526 286.472  1.00107.74           C  
ATOM   2110  O   ASP E 160     258.102 223.554 286.253  1.00107.74           O  
ATOM   2111  CB  ASP E 160     259.842 221.104 286.854  1.00107.74           C  
ATOM   2112  CG  ASP E 160     260.825 220.900 285.720  1.00107.74           C  
ATOM   2113  OD1 ASP E 160     260.827 219.801 285.131  1.00107.74           O  
ATOM   2114  OD2 ASP E 160     261.593 221.832 285.414  1.00107.74           O1-
ATOM   2115  H   ASP E 160     258.190 222.583 288.714  1.00107.74           H  
ATOM   2116  HA  ASP E 160     260.954 222.727 287.610  1.00107.74           H  
ATOM   2117  HB2 ASP E 160     258.832 220.898 286.496  1.00107.74           H  
ATOM   2118  HB3 ASP E 160     260.080 220.377 287.633  1.00107.74           H  
ATOM   2119  N   PRO E 161     260.151 224.378 285.876  1.00109.10           N  
ATOM   2120  CA  PRO E 161     259.670 225.255 284.801  1.00109.10           C  
ATOM   2121  C   PRO E 161     259.582 224.532 283.467  1.00109.10           C  
ATOM   2122  O   PRO E 161     259.541 225.169 282.409  1.00109.10           O  
ATOM   2123  CB  PRO E 161     260.714 226.380 284.767  1.00109.10           C  
ATOM   2124  CG  PRO E 161     261.437 226.278 286.082  1.00109.10           C  
ATOM   2125  CD  PRO E 161     261.451 224.822 286.399  1.00109.10           C  
ATOM   2126  HA  PRO E 161     258.693 225.666 285.056  1.00109.10           H  
ATOM   2127  HB2 PRO E 161     261.431 226.207 283.962  1.00109.10           H  
ATOM   2128  HB3 PRO E 161     260.243 227.356 284.643  1.00109.10           H  
ATOM   2129  HG2 PRO E 161     260.871 226.810 286.849  1.00109.10           H  
ATOM   2130  HG3 PRO E 161     262.448 226.681 286.015  1.00109.10           H  
ATOM   2131  HD2 PRO E 161     261.546 224.686 287.476  1.00109.10           H  
ATOM   2132  HD3 PRO E 161     262.259 224.320 285.864  1.00109.10           H  
ATOM   2133  N   GLU E 162     259.583 223.195 283.511  1.00109.18           N  
ATOM   2134  CA  GLU E 162     259.273 222.393 282.331  1.00109.18           C  
ATOM   2135  C   GLU E 162     257.977 222.842 281.677  1.00109.18           C  
ATOM   2136  O   GLU E 162     257.791 222.655 280.471  1.00109.18           O  
ATOM   2137  CB  GLU E 162     259.178 220.916 282.708  1.00109.18           C  
ATOM   2138  CG  GLU E 162     259.338 219.957 281.548  1.00109.18           C  
ATOM   2139  CD  GLU E 162     259.581 218.537 282.010  1.00109.18           C  
ATOM   2140  OE1 GLU E 162     260.147 217.743 281.229  1.00109.18           O  
ATOM   2141  OE2 GLU E 162     259.210 218.214 283.156  1.00109.18           O1-
ATOM   2142  H   GLU E 162     259.852 222.711 284.360  1.00109.18           H  
ATOM   2143  HA  GLU E 162     260.075 222.523 281.607  1.00109.18           H  
ATOM   2144  HB2 GLU E 162     260.068 220.767 283.276  1.00109.18           H  
ATOM   2145  HB3 GLU E 162     258.282 220.710 283.298  1.00109.18           H  
ATOM   2146  HG2 GLU E 162     260.200 220.281 280.956  1.00109.18           H  
ATOM   2147  HG3 GLU E 162     258.480 220.017 280.895  1.00109.18           H  
ATOM   2148  N   ARG E 163     257.070 223.427 282.456  1.00103.93           N  
ATOM   2149  CA  ARG E 163     255.929 224.121 281.886  1.00103.93           C  
ATOM   2150  C   ARG E 163     256.453 225.304 281.083  1.00103.93           C  
ATOM   2151  O   ARG E 163     256.926 226.291 281.656  1.00103.93           O  
ATOM   2152  CB  ARG E 163     254.972 224.577 282.987  1.00103.93           C  
ATOM   2153  CG  ARG E 163     254.012 225.670 282.574  1.00103.93           C  
ATOM   2154  CD  ARG E 163     252.949 225.867 283.635  1.00103.93           C  
ATOM   2155  NE  ARG E 163     253.513 225.813 284.979  1.00103.93           N  
ATOM   2156  CZ  ARG E 163     252.789 225.836 286.092  1.00103.93           C  
ATOM   2157  NH1 ARG E 163     253.386 225.781 287.274  1.00103.93           N  
ATOM   2158  NH2 ARG E 163     251.468 225.915 286.025  1.00103.93           N1+
ATOM   2159  H   ARG E 163     257.278 223.507 283.443  1.00103.93           H  
ATOM   2160  HA  ARG E 163     255.402 223.451 281.206  1.00103.93           H  
ATOM   2161  HB2 ARG E 163     254.388 223.732 283.301  1.00103.93           H  
ATOM   2162  HB3 ARG E 163     255.580 224.927 283.823  1.00103.93           H  
ATOM   2163  HG2 ARG E 163     253.531 225.413 281.629  1.00103.93           H  
ATOM   2164  HG3 ARG E 163     254.547 226.613 282.456  1.00103.93           H  
ATOM   2165  HD2 ARG E 163     252.211 225.068 283.532  1.00103.93           H  
ATOM   2166  HD3 ARG E 163     252.457 226.828 283.471  1.00103.93           H  
ATOM   2167  HE  ARG E 163     254.516 225.778 285.068  1.00103.93           H  
ATOM   2168 HH11 ARG E 163     252.812 225.695 288.097  1.00103.93           H  
ATOM   2169 HH12 ARG E 163     254.384 225.692 287.338  1.00103.93           H  
ATOM   2170 HH21 ARG E 163     250.996 226.056 285.149  1.00103.93           H  
ATOM   2171 HH22 ARG E 163     250.930 225.607 286.820  1.00103.93           H  
ATOM   2172  N   LYS E 164     256.398 225.193 279.762  1.00108.08           N  
ATOM   2173  CA  LYS E 164     256.976 226.190 278.872  1.00108.08           C  
ATOM   2174  C   LYS E 164     256.326 227.557 279.058  1.00108.08           C  
ATOM   2175  O   LYS E 164     256.832 228.395 279.800  1.00108.08           O  
ATOM   2176  CB  LYS E 164     256.854 225.724 277.418  1.00108.08           C  
ATOM   2177  CG  LYS E 164     255.423 225.495 276.947  1.00108.08           C  
ATOM   2178  CD  LYS E 164     254.821 226.748 276.332  1.00108.08           C  
ATOM   2179  CE  LYS E 164     253.411 226.499 275.820  1.00108.08           C  
ATOM   2180  NZ  LYS E 164     252.788 227.760 275.339  1.00108.08           N1+
ATOM   2181  H   LYS E 164     256.506 224.224 279.443  1.00108.08           H  
ATOM   2182  HA  LYS E 164     258.020 226.292 279.122  1.00108.08           H  
ATOM   2183  HC  LYS E 164     255.325 227.695 278.741  1.00108.08           H  
ATOM   2184  HB2 LYS E 164     257.358 226.425 276.775  1.00108.08           H  
ATOM   2185  HB3 LYS E 164     257.394 224.796 277.337  1.00108.08           H  
ATOM   2186  HG2 LYS E 164     255.443 224.727 276.190  1.00108.08           H  
ATOM   2187  HG3 LYS E 164     254.799 225.128 277.745  1.00108.08           H  
ATOM   2188  HD2 LYS E 164     255.425 227.011 275.480  1.00108.08           H  
ATOM   2189  HD3 LYS E 164     254.779 227.612 276.945  1.00108.08           H  
ATOM   2190  HE2 LYS E 164     252.811 226.094 276.618  1.00108.08           H  
ATOM   2191  HE3 LYS E 164     253.429 225.774 275.020  1.00108.08           H  
ATOM   2192  HZ1 LYS E 164     252.806 228.558 275.968  1.00108.08           H  
ATOM   2193  HZ2 LYS E 164     251.783 227.635 275.084  1.00108.08           H  
ATOM   2194  HZ3 LYS E 164     253.109 228.071 274.414  1.00108.08           H  
ATOM   2195  N   THR E 194     247.992 225.407 280.980  1.00 88.90           N1+
ATOM   2196  CA  THR E 194     249.033 226.085 281.743  1.00 88.90           C  
ATOM   2197  C   THR E 194     248.702 226.102 283.226  1.00 88.90           C  
ATOM   2198  O   THR E 194     249.449 226.655 284.030  1.00 88.90           O  
ATOM   2199  CB  THR E 194     249.239 227.530 281.265  1.00 88.90           C  
ATOM   2200  OG1 THR E 194     250.375 228.095 281.928  1.00 88.90           O  
ATOM   2201  CG2 THR E 194     248.018 228.368 281.576  1.00 88.90           C  
ATOM   2202  H1  THR E 194     248.225 225.419 279.994  1.00 88.90           H  
ATOM   2203  H2  THR E 194     247.103 225.881 281.092  1.00 88.90           H  
ATOM   2204  H3  THR E 194     247.900 224.442 281.268  1.00 88.90           H  
ATOM   2205  HA  THR E 194     249.980 225.562 281.618  1.00 88.90           H  
ATOM   2206  HB  THR E 194     249.417 227.525 280.190  1.00 88.90           H  
ATOM   2207 HG21 THR E 194     247.854 228.478 282.649  1.00 88.90           H  
ATOM   2208 HG22 THR E 194     247.122 227.968 281.101  1.00 88.90           H  
ATOM   2209 HG23 THR E 194     248.180 229.369 281.172  1.00 88.90           H  
ATOM   2210  HG1 THR E 194     250.149 228.283 282.850  1.00 88.90           H  
ATOM   2211  N   TYR E 195     247.570 225.502 283.585  1.00 84.94           N  
ATOM   2212  CA  TYR E 195     247.204 225.339 284.984  1.00 84.94           C  
ATOM   2213  C   TYR E 195     247.794 224.081 285.601  1.00 84.94           C  
ATOM   2214  O   TYR E 195     247.875 223.990 286.830  1.00 84.94           O  
ATOM   2215  CB  TYR E 195     245.681 225.308 285.137  1.00 84.94           C  
ATOM   2216  CG  TYR E 195     245.009 224.230 284.320  1.00 84.94           C  
ATOM   2217  CD1 TYR E 195     244.842 222.952 284.826  1.00 84.94           C  
ATOM   2218  CD2 TYR E 195     244.541 224.490 283.044  1.00 84.94           C  
ATOM   2219  CE1 TYR E 195     244.244 221.969 284.086  1.00 84.94           C  
ATOM   2220  CE2 TYR E 195     243.932 223.511 282.297  1.00 84.94           C  
ATOM   2221  CZ  TYR E 195     243.784 222.253 282.824  1.00 84.94           C  
ATOM   2222  OH  TYR E 195     243.177 221.268 282.085  1.00 84.94           O  
ATOM   2223  H   TYR E 195     246.896 225.135 282.933  1.00 84.94           H  
ATOM   2224  HA  TYR E 195     247.574 226.183 285.569  1.00 84.94           H  
ATOM   2225  HB2 TYR E 195     245.428 225.168 286.189  1.00 84.94           H  
ATOM   2226  HB3 TYR E 195     245.279 226.278 284.840  1.00 84.94           H  
ATOM   2227  HD1 TYR E 195     245.181 222.720 285.827  1.00 84.94           H  
ATOM   2228  HD2 TYR E 195     244.577 225.495 282.645  1.00 84.94           H  
ATOM   2229  HE1 TYR E 195     244.112 220.982 284.491  1.00 84.94           H  
ATOM   2230  HE2 TYR E 195     243.523 223.741 281.321  1.00 84.94           H  
ATOM   2231  HH  TYR E 195     242.443 221.593 281.562  1.00 84.94           H  
ATOM   2232  N   LEU E 196     248.200 223.117 284.781  1.00 90.69           N  
ATOM   2233  CA  LEU E 196     248.757 221.873 285.287  1.00 90.69           C  
ATOM   2234  C   LEU E 196     250.105 222.115 285.953  1.00 90.69           C  
ATOM   2235  O   LEU E 196     250.760 223.135 285.732  1.00 90.69           O  
ATOM   2236  CB  LEU E 196     248.913 220.863 284.153  1.00 90.69           C  
ATOM   2237  CG  LEU E 196     247.624 220.301 283.559  1.00 90.69           C  
ATOM   2238  CD1 LEU E 196     247.893 219.657 282.215  1.00 90.69           C  
ATOM   2239  CD2 LEU E 196     247.002 219.302 284.513  1.00 90.69           C  
ATOM   2240  H   LEU E 196     248.037 223.202 283.799  1.00 90.69           H  
ATOM   2241  HA  LEU E 196     248.090 221.467 286.049  1.00 90.69           H  
ATOM   2242  HB2 LEU E 196     249.487 221.344 283.359  1.00 90.69           H  
ATOM   2243  HB3 LEU E 196     249.515 220.021 284.501  1.00 90.69           H  
ATOM   2244  HG  LEU E 196     246.924 221.119 283.396  1.00 90.69           H  
ATOM   2245 HD11 LEU E 196     248.589 218.826 282.331  1.00 90.69           H  
ATOM   2246 HD12 LEU E 196     248.308 220.385 281.520  1.00 90.69           H  
ATOM   2247 HD13 LEU E 196     246.956 219.277 281.804  1.00 90.69           H  
ATOM   2248 HD21 LEU E 196     247.674 218.460 284.675  1.00 90.69           H  
ATOM   2249 HD22 LEU E 196     246.065 218.935 284.090  1.00 90.69           H  
ATOM   2250 HD23 LEU E 196     246.777 219.777 285.465  1.00 90.69           H  
ATOM   2251  N   ASN E 197     250.516 221.159 286.780  1.00 95.90           N  
ATOM   2252  CA  ASN E 197     251.793 221.220 287.476  1.00 95.90           C  
ATOM   2253  C   ASN E 197     252.707 220.107 286.989  1.00 95.90           C  
ATOM   2254  O   ASN E 197     252.286 218.954 286.862  1.00 95.90           O  
ATOM   2255  CB  ASN E 197     251.598 221.105 288.986  1.00 95.90           C  
ATOM   2256  CG  ASN E 197     250.882 222.297 289.569  1.00 95.90           C  
ATOM   2257  OD1 ASN E 197     250.878 223.378 288.984  1.00 95.90           O  
ATOM   2258  ND2 ASN E 197     250.273 222.111 290.731  1.00 95.90           N  
ATOM   2259  H   ASN E 197     249.945 220.342 286.932  1.00 95.90           H  
ATOM   2260  HA  ASN E 197     252.293 222.168 287.276  1.00 95.90           H  
ATOM   2261  HB2 ASN E 197     252.567 221.020 289.484  1.00 95.90           H  
ATOM   2262  HB3 ASN E 197     251.038 220.198 289.215  1.00 95.90           H  
ATOM   2263 HD21 ASN E 197     249.784 222.878 291.141  1.00 95.90           H  
ATOM   2264 HD22 ASN E 197     250.464 221.269 291.268  1.00 95.90           H  
ATOM   2265  N   PHE E 198     253.962 220.457 286.723  1.00100.68           N  
ATOM   2266  CA  PHE E 198     254.966 219.507 286.272  1.00100.68           C  
ATOM   2267  C   PHE E 198     256.109 219.459 287.274  1.00100.68           C  
ATOM   2268  O   PHE E 198     256.489 220.480 287.855  1.00100.68           O  
ATOM   2269  CB  PHE E 198     255.489 219.877 284.889  1.00100.68           C  
ATOM   2270  CG  PHE E 198     254.425 219.916 283.840  1.00100.68           C  
ATOM   2271  CD1 PHE E 198     254.039 218.763 283.188  1.00100.68           C  
ATOM   2272  CD2 PHE E 198     253.798 221.103 283.516  1.00100.68           C  
ATOM   2273  CE1 PHE E 198     253.057 218.794 282.226  1.00100.68           C  
ATOM   2274  CE2 PHE E 198     252.815 221.139 282.554  1.00100.68           C  
ATOM   2275  CZ  PHE E 198     252.445 219.982 281.909  1.00100.68           C  
ATOM   2276  H   PHE E 198     254.298 221.365 286.999  1.00100.68           H  
ATOM   2277  HA  PHE E 198     254.547 218.500 286.219  1.00100.68           H  
ATOM   2278  HB2 PHE E 198     255.984 220.849 284.941  1.00100.68           H  
ATOM   2279  HB3 PHE E 198     256.248 219.148 284.595  1.00100.68           H  
ATOM   2280  HD1 PHE E 198     254.533 217.832 283.436  1.00100.68           H  
ATOM   2281  HD2 PHE E 198     254.063 221.969 284.087  1.00100.68           H  
ATOM   2282  HE1 PHE E 198     252.780 217.888 281.706  1.00100.68           H  
ATOM   2283  HE2 PHE E 198     252.331 222.072 282.313  1.00100.68           H  
ATOM   2284  HZ  PHE E 198     251.681 220.005 281.145  1.00100.68           H  
ATOM   2285  N   ASP E 199     256.658 218.262 287.468  1.00101.55           N  
ATOM   2286  CA  ASP E 199     257.609 218.014 288.539  1.00101.55           C  
ATOM   2287  C   ASP E 199     258.790 217.221 288.000  1.00101.55           C  
ATOM   2288  O   ASP E 199     258.877 216.925 286.805  1.00101.55           O  
ATOM   2289  CB  ASP E 199     256.937 217.270 289.694  1.00101.55           C  
ATOM   2290  CG  ASP E 199     256.255 218.201 290.667  1.00101.55           C  
ATOM   2291  OD1 ASP E 199     256.109 217.816 291.839  1.00101.55           O  
ATOM   2292  OD2 ASP E 199     255.870 219.317 290.268  1.00101.55           O1-
ATOM   2293  H   ASP E 199     256.387 217.474 286.887  1.00101.55           H  
ATOM   2294  HA  ASP E 199     258.011 218.954 288.920  1.00101.55           H  
ATOM   2295  HB2 ASP E 199     257.669 216.701 290.266  1.00101.55           H  
ATOM   2296  HB3 ASP E 199     256.209 216.558 289.302  1.00101.55           H  
ATOM   2297  N   LYS E 200     259.705 216.871 288.903  1.00102.24           N  
ATOM   2298  CA  LYS E 200     260.889 216.090 288.573  1.00102.24           C  
ATOM   2299  C   LYS E 200     260.706 214.606 288.858  1.00102.24           C  
ATOM   2300  O   LYS E 200     261.033 213.767 288.016  1.00102.24           O  
ATOM   2301  CB  LYS E 200     262.099 216.621 289.347  1.00102.24           C  
ATOM   2302  CG  LYS E 200     262.459 218.059 289.030  1.00102.24           C  
ATOM   2303  CD  LYS E 200     263.793 218.430 289.652  1.00102.24           C  
ATOM   2304  CE  LYS E 200     264.168 219.866 289.339  1.00102.24           C  
ATOM   2305  NZ  LYS E 200     263.278 220.830 290.036  1.00102.24           N1+
ATOM   2306  H   LYS E 200     259.570 217.236 289.836  1.00102.24           H  
ATOM   2307  HA  LYS E 200     261.087 216.176 287.499  1.00102.24           H  
ATOM   2308  HB2 LYS E 200     261.913 216.532 290.419  1.00102.24           H  
ATOM   2309  HB3 LYS E 200     262.953 215.988 289.099  1.00102.24           H  
ATOM   2310  HG2 LYS E 200     262.528 218.178 287.947  1.00102.24           H  
ATOM   2311  HG3 LYS E 200     261.678 218.720 289.401  1.00102.24           H  
ATOM   2312  HD2 LYS E 200     264.565 217.775 289.245  1.00102.24           H  
ATOM   2313  HD3 LYS E 200     263.753 218.285 290.734  1.00102.24           H  
ATOM   2314  HE2 LYS E 200     264.097 220.013 288.256  1.00102.24           H  
ATOM   2315  HE3 LYS E 200     265.205 220.035 289.640  1.00102.24           H  
ATOM   2316  HZ1 LYS E 200     262.300 220.697 289.779  1.00102.24           H  
ATOM   2317  HZ2 LYS E 200     263.457 221.789 289.776  1.00102.24           H  
ATOM   2318  HZ3 LYS E 200     263.326 220.758 291.046  1.00102.24           H  
ATOM   2319  N   ILE E 201     260.194 214.264 290.034  1.00100.52           N  
ATOM   2320  CA  ILE E 201     259.952 212.880 290.421  1.00100.52           C  
ATOM   2321  C   ILE E 201     258.480 212.589 290.178  1.00100.52           C  
ATOM   2322  O   ILE E 201     257.625 212.933 290.999  1.00100.52           O  
ATOM   2323  CB  ILE E 201     260.333 212.629 291.885  1.00100.52           C  
ATOM   2324  CG1 ILE E 201     261.817 212.910 292.106  1.00100.52           C  
ATOM   2325  CG2 ILE E 201     260.006 211.207 292.278  1.00100.52           C  
ATOM   2326  CD1 ILE E 201     262.717 212.181 291.148  1.00100.52           C  
ATOM   2327  H   ILE E 201     259.814 214.998 290.613  1.00100.52           H  
ATOM   2328  HA  ILE E 201     260.525 212.207 289.784  1.00100.52           H  
ATOM   2329  HB  ILE E 201     259.765 213.303 292.530  1.00100.52           H  
ATOM   2330 HG12 ILE E 201     261.998 213.970 291.970  1.00100.52           H  
ATOM   2331 HG13 ILE E 201     262.086 212.644 293.129  1.00100.52           H  
ATOM   2332 HG21 ILE E 201     260.455 210.515 291.577  1.00100.52           H  
ATOM   2333 HG22 ILE E 201     258.935 211.038 292.253  1.00100.52           H  
ATOM   2334 HG23 ILE E 201     260.359 211.011 293.292  1.00100.52           H  
ATOM   2335 HD11 ILE E 201     262.815 212.760 290.229  1.00100.52           H  
ATOM   2336 HD12 ILE E 201     262.348 211.199 290.880  1.00100.52           H  
ATOM   2337 HD13 ILE E 201     263.708 212.085 291.589  1.00100.52           H  
ATOM   2338  N   GLU E 202     258.173 211.948 289.054  1.00 97.86           N  
ATOM   2339  CA  GLU E 202     256.795 211.689 288.656  1.00 97.86           C  
ATOM   2340  C   GLU E 202     256.593 210.195 288.488  1.00 97.86           C  
ATOM   2341  O   GLU E 202     257.160 209.591 287.574  1.00 97.86           O  
ATOM   2342  CB  GLU E 202     256.451 212.415 287.356  1.00 97.86           C  
ATOM   2343  CG  GLU E 202     255.928 213.824 287.537  1.00 97.86           C  
ATOM   2344  CD  GLU E 202     255.923 214.606 286.239  1.00 97.86           C  
ATOM   2345  OE1 GLU E 202     256.653 214.213 285.307  1.00 97.86           O  
ATOM   2346  OE2 GLU E 202     255.191 215.613 286.151  1.00 97.86           O1-
ATOM   2347  H   GLU E 202     258.893 211.817 288.356  1.00 97.86           H  
ATOM   2348  HA  GLU E 202     256.112 212.048 289.419  1.00 97.86           H  
ATOM   2349  HB2 GLU E 202     257.349 212.404 286.736  1.00 97.86           H  
ATOM   2350  HB3 GLU E 202     255.676 211.854 286.829  1.00 97.86           H  
ATOM   2351  HG2 GLU E 202     256.564 214.344 288.256  1.00 97.86           H  
ATOM   2352  HG3 GLU E 202     254.916 213.773 287.946  1.00 97.86           H  
ATOM   2353  N   THR E 203     255.785 209.602 289.363  1.00 91.09           N  
ATOM   2354  CA  THR E 203     255.354 208.219 289.188  1.00 91.09           C  
ATOM   2355  C   THR E 203     254.105 208.205 288.313  1.00 91.09           C  
ATOM   2356  O   THR E 203     253.041 208.688 288.714  1.00 91.09           O  
ATOM   2357  CB  THR E 203     255.126 207.546 290.541  1.00 91.09           C  
ATOM   2358  OG1 THR E 203     254.617 206.221 290.343  1.00 91.09           O  
ATOM   2359  CG2 THR E 203     254.195 208.346 291.432  1.00 91.09           C  
ATOM   2360  H   THR E 203     255.307 210.192 290.035  1.00 91.09           H  
ATOM   2361  HA  THR E 203     256.131 207.651 288.677  1.00 91.09           H  
ATOM   2362  HB  THR E 203     256.088 207.461 291.048  1.00 91.09           H  
ATOM   2363 HG21 THR E 203     253.299 208.642 290.935  1.00 91.09           H  
ATOM   2364 HG22 THR E 203     254.708 209.239 291.789  1.00 91.09           H  
ATOM   2365 HG23 THR E 203     253.931 207.743 292.303  1.00 91.09           H  
ATOM   2366  HG1 THR E 203     253.681 206.273 290.122  1.00 91.09           H  
ATOM   2367  N   LEU E 204     254.239 207.680 287.102  1.00 87.88           N  
ATOM   2368  CA  LEU E 204     253.174 207.690 286.110  1.00 87.88           C  
ATOM   2369  C   LEU E 204     252.655 206.273 285.923  1.00 87.88           C  
ATOM   2370  O   LEU E 204     253.440 205.348 285.695  1.00 87.88           O  
ATOM   2371  CB  LEU E 204     253.675 208.262 284.787  1.00 87.88           C  
ATOM   2372  CG  LEU E 204     252.686 208.332 283.628  1.00 87.88           C  
ATOM   2373  CD1 LEU E 204     252.762 209.685 282.956  1.00 87.88           C  
ATOM   2374  CD2 LEU E 204     252.975 207.235 282.625  1.00 87.88           C  
ATOM   2375  H   LEU E 204     255.128 207.291 286.826  1.00 87.88           H  
ATOM   2376  HA  LEU E 204     252.346 208.315 286.447  1.00 87.88           H  
ATOM   2377  HB2 LEU E 204     254.039 209.267 285.004  1.00 87.88           H  
ATOM   2378  HB3 LEU E 204     254.555 207.696 284.475  1.00 87.88           H  
ATOM   2379  HG  LEU E 204     251.672 208.208 284.010  1.00 87.88           H  
ATOM   2380 HD11 LEU E 204     253.761 209.850 282.551  1.00 87.88           H  
ATOM   2381 HD12 LEU E 204     252.521 210.455 283.670  1.00 87.88           H  
ATOM   2382 HD13 LEU E 204     252.035 209.720 282.150  1.00 87.88           H  
ATOM   2383 HD21 LEU E 204     253.967 207.365 282.193  1.00 87.88           H  
ATOM   2384 HD22 LEU E 204     252.237 207.279 281.829  1.00 87.88           H  
ATOM   2385 HD23 LEU E 204     252.911 206.259 283.105  1.00 87.88           H  
ATOM   2386  N   GLY E 205     251.345 206.105 286.024  1.00 85.90           N  
ATOM   2387  CA  GLY E 205     250.749 204.807 285.829  1.00 85.90           C  
ATOM   2388  C   GLY E 205     250.375 204.552 284.387  1.00 85.90           C  
ATOM   2389  O   GLY E 205     250.080 205.469 283.628  1.00 85.90           O  
ATOM   2390  H   GLY E 205     250.738 206.905 286.151  1.00 85.90           H  
ATOM   2391  HA2 GLY E 205     251.418 204.017 286.181  1.00 85.90           H  
ATOM   2392  HA3 GLY E 205     249.831 204.747 286.407  1.00 85.90           H  
ATOM   2393  N   THR E 206     250.384 203.277 284.012  1.00 90.08           N  
ATOM   2394  CA  THR E 206     250.000 202.851 282.678  1.00 90.08           C  
ATOM   2395  C   THR E 206     249.042 201.675 282.793  1.00 90.08           C  
ATOM   2396  O   THR E 206     248.786 201.156 283.883  1.00 90.08           O  
ATOM   2397  CB  THR E 206     251.222 202.476 281.832  1.00 90.08           C  
ATOM   2398  OG1 THR E 206     250.805 202.210 280.487  1.00 90.08           O  
ATOM   2399  CG2 THR E 206     251.898 201.243 282.398  1.00 90.08           C  
ATOM   2400  H   THR E 206     250.585 202.567 284.713  1.00 90.08           H  
ATOM   2401  HA  THR E 206     249.482 203.656 282.158  1.00 90.08           H  
ATOM   2402  HB  THR E 206     251.923 203.312 281.833  1.00 90.08           H  
ATOM   2403 HG21 THR E 206     251.344 200.343 282.170  1.00 90.08           H  
ATOM   2404 HG22 THR E 206     252.044 201.329 283.476  1.00 90.08           H  
ATOM   2405 HG23 THR E 206     252.882 201.146 281.940  1.00 90.08           H  
ATOM   2406  HG1 THR E 206     251.598 202.219 279.945  1.00 90.08           H  
ATOM   2407  N   SER E 207     248.512 201.245 281.647  1.00 92.12           N  
ATOM   2408  CA  SER E 207     247.506 200.191 281.630  1.00 92.12           C  
ATOM   2409  C   SER E 207     248.043 198.840 282.073  1.00 92.12           C  
ATOM   2410  O   SER E 207     247.260 197.893 282.183  1.00 92.12           O  
ATOM   2411  CB  SER E 207     246.914 200.063 280.229  1.00 92.12           C  
ATOM   2412  OG  SER E 207     245.975 199.006 280.178  1.00 92.12           O  
ATOM   2413  H   SER E 207     248.841 201.653 280.779  1.00 92.12           H  
ATOM   2414  HA  SER E 207     246.703 200.460 282.317  1.00 92.12           H  
ATOM   2415  HB2 SER E 207     247.714 199.857 279.516  1.00 92.12           H  
ATOM   2416  HB3 SER E 207     246.424 200.996 279.947  1.00 92.12           H  
ATOM   2417  HG  SER E 207     246.358 198.219 280.604  1.00 92.12           H  
ATOM   2418  N   SER E 208     249.343 198.723 282.331  1.00 90.65           N  
ATOM   2419  CA  SER E 208     249.941 197.457 282.721  1.00 90.65           C  
ATOM   2420  C   SER E 208     250.558 197.490 284.110  1.00 90.65           C  
ATOM   2421  O   SER E 208     251.041 196.457 284.580  1.00 90.65           O  
ATOM   2422  CB  SER E 208     251.000 197.044 281.697  1.00 90.65           C  
ATOM   2423  OG  SER E 208     250.413 196.836 280.425  1.00 90.65           O  
ATOM   2424  H   SER E 208     249.927 199.532 282.230  1.00 90.65           H  
ATOM   2425  HA  SER E 208     249.189 196.668 282.749  1.00 90.65           H  
ATOM   2426  HB2 SER E 208     251.479 196.118 282.019  1.00 90.65           H  
ATOM   2427  HB3 SER E 208     251.761 197.822 281.624  1.00 90.65           H  
ATOM   2428  HG  SER E 208     249.820 196.078 280.481  1.00 90.65           H  
ATOM   2429  N   GLU E 209     250.554 198.639 284.780  1.00 91.25           N  
ATOM   2430  CA  GLU E 209     251.136 198.742 286.109  1.00 91.25           C  
ATOM   2431  C   GLU E 209     250.342 199.758 286.912  1.00 91.25           C  
ATOM   2432  O   GLU E 209     250.156 200.892 286.465  1.00 91.25           O  
ATOM   2433  CB  GLU E 209     252.610 199.147 286.024  1.00 91.25           C  
ATOM   2434  CG  GLU E 209     253.401 198.949 287.306  1.00 91.25           C  
ATOM   2435  CD  GLU E 209     253.291 200.121 288.254  1.00 91.25           C  
ATOM   2436  OE1 GLU E 209     253.067 201.253 287.776  1.00 91.25           O  
ATOM   2437  OE2 GLU E 209     253.437 199.911 289.478  1.00 91.25           O1-
ATOM   2438  H   GLU E 209     250.071 199.454 284.420  1.00 91.25           H  
ATOM   2439  HA  GLU E 209     251.074 197.778 286.614  1.00 91.25           H  
ATOM   2440  HB2 GLU E 209     253.072 198.488 285.286  1.00 91.25           H  
ATOM   2441  HB3 GLU E 209     252.714 200.156 285.625  1.00 91.25           H  
ATOM   2442  HG2 GLU E 209     254.453 198.823 287.040  1.00 91.25           H  
ATOM   2443  HG3 GLU E 209     253.072 198.028 287.794  1.00 91.25           H  
ATOM   2444  N   ILE E 210     249.881 199.350 288.087  1.00 87.14           N  
ATOM   2445  CA  ILE E 210     249.085 200.208 288.961  1.00 87.14           C  
ATOM   2446  C   ILE E 210     249.996 201.252 289.591  1.00 87.14           C  
ATOM   2447  O   ILE E 210     250.946 200.890 290.297  1.00 87.14           O  
ATOM   2448  CB  ILE E 210     248.364 199.380 290.035  1.00 87.14           C  
ATOM   2449  CG1 ILE E 210     247.359 198.431 289.387  1.00 87.14           C  
ATOM   2450  CG2 ILE E 210     247.671 200.282 291.022  1.00 87.14           C  
ATOM   2451  CD1 ILE E 210     246.351 199.126 288.512  1.00 87.14           C  
ATOM   2452  H   ILE E 210     250.188 198.463 288.449  1.00 87.14           H  
ATOM   2453  HA  ILE E 210     248.352 200.719 288.348  1.00 87.14           H  
ATOM   2454  HB  ILE E 210     249.098 198.782 290.577  1.00 87.14           H  
ATOM   2455 HG12 ILE E 210     247.888 197.687 288.790  1.00 87.14           H  
ATOM   2456 HG13 ILE E 210     246.831 197.890 290.173  1.00 87.14           H  
ATOM   2457 HG21 ILE E 210     247.049 201.005 290.501  1.00 87.14           H  
ATOM   2458 HG22 ILE E 210     248.404 200.815 291.631  1.00 87.14           H  
ATOM   2459 HG23 ILE E 210     247.051 199.695 291.700  1.00 87.14           H  
ATOM   2460 HD11 ILE E 210     246.812 199.517 287.605  1.00 87.14           H  
ATOM   2461 HD12 ILE E 210     245.828 199.919 289.044  1.00 87.14           H  
ATOM   2462 HD13 ILE E 210     245.606 198.392 288.202  1.00 87.14           H  
ATOM   2463  N   PRO E 211     249.753 202.541 289.375  1.00 87.43           N  
ATOM   2464  CA  PRO E 211     250.634 203.561 289.955  1.00 87.43           C  
ATOM   2465  C   PRO E 211     250.566 203.549 291.472  1.00 87.43           C  
ATOM   2466  O   PRO E 211     249.491 203.657 292.065  1.00 87.43           O  
ATOM   2467  CB  PRO E 211     250.088 204.868 289.374  1.00 87.43           C  
ATOM   2468  CG  PRO E 211     248.679 204.565 289.027  1.00 87.43           C  
ATOM   2469  CD  PRO E 211     248.665 203.138 288.587  1.00 87.43           C  
ATOM   2470  HA  PRO E 211     251.661 203.399 289.620  1.00 87.43           H  
ATOM   2471  HB2 PRO E 211     250.170 205.693 290.075  1.00 87.43           H  
ATOM   2472  HB3 PRO E 211     250.651 205.112 288.479  1.00 87.43           H  
ATOM   2473  HG2 PRO E 211     248.308 205.227 288.244  1.00 87.43           H  
ATOM   2474  HG3 PRO E 211     248.060 204.669 289.917  1.00 87.43           H  
ATOM   2475  HD2 PRO E 211     248.889 203.057 287.523  1.00 87.43           H  
ATOM   2476  HD3 PRO E 211     247.697 202.691 288.815  1.00 87.43           H  
ATOM   2477  N   VAL E 212     251.729 203.421 292.102  1.00 91.41           N  
ATOM   2478  CA  VAL E 212     251.842 203.330 293.551  1.00 91.41           C  
ATOM   2479  C   VAL E 212     252.394 204.645 294.077  1.00 91.41           C  
ATOM   2480  O   VAL E 212     253.432 205.124 293.606  1.00 91.41           O  
ATOM   2481  CB  VAL E 212     252.733 202.151 293.975  1.00 91.41           C  
ATOM   2482  CG1 VAL E 212     252.955 202.173 295.467  1.00 91.41           C  
ATOM   2483  CG2 VAL E 212     252.103 200.843 293.557  1.00 91.41           C  
ATOM   2484  H   VAL E 212     252.552 203.259 291.539  1.00 91.41           H  
ATOM   2485  HA  VAL E 212     250.857 203.172 293.992  1.00 91.41           H  
ATOM   2486  HB  VAL E 212     253.705 202.235 293.490  1.00 91.41           H  
ATOM   2487 HG11 VAL E 212     251.996 202.158 295.988  1.00 91.41           H  
ATOM   2488 HG12 VAL E 212     253.533 203.045 295.772  1.00 91.41           H  
ATOM   2489 HG13 VAL E 212     253.517 201.282 295.742  1.00 91.41           H  
ATOM   2490 HG21 VAL E 212     251.074 200.773 293.898  1.00 91.41           H  
ATOM   2491 HG22 VAL E 212     252.668 200.006 293.967  1.00 91.41           H  
ATOM   2492 HG23 VAL E 212     252.128 200.751 292.473  1.00 91.41           H  
ATOM   2493  N   LEU E 213     251.699 205.228 295.045  1.00 91.27           N  
ATOM   2494  CA  LEU E 213     252.127 206.455 295.699  1.00 91.27           C  
ATOM   2495  C   LEU E 213     252.709 206.112 297.060  1.00 91.27           C  
ATOM   2496  O   LEU E 213     252.098 205.363 297.828  1.00 91.27           O  
ATOM   2497  CB  LEU E 213     250.956 207.424 295.848  1.00 91.27           C  
ATOM   2498  CG  LEU E 213     251.251 208.757 296.527  1.00 91.27           C  
ATOM   2499  CD1 LEU E 213     252.203 209.570 295.678  1.00 91.27           C  
ATOM   2500  CD2 LEU E 213     249.966 209.518 296.773  1.00 91.27           C  
ATOM   2501  H   LEU E 213     250.821 204.810 295.342  1.00 91.27           H  
ATOM   2502  HA  LEU E 213     252.899 206.936 295.098  1.00 91.27           H  
ATOM   2503  HB2 LEU E 213     250.541 207.620 294.857  1.00 91.27           H  
ATOM   2504  HB3 LEU E 213     250.180 206.916 296.423  1.00 91.27           H  
ATOM   2505  HG  LEU E 213     251.716 208.578 297.495  1.00 91.27           H  
ATOM   2506 HD11 LEU E 213     251.794 209.687 294.680  1.00 91.27           H  
ATOM   2507 HD12 LEU E 213     253.175 209.083 295.622  1.00 91.27           H  
ATOM   2508 HD13 LEU E 213     252.352 210.548 296.133  1.00 91.27           H  
ATOM   2509 HD21 LEU E 213     249.460 209.712 295.827  1.00 91.27           H  
ATOM   2510 HD22 LEU E 213     250.191 210.462 297.268  1.00 91.27           H  
ATOM   2511 HD23 LEU E 213     249.311 208.934 297.419  1.00 91.27           H  
ATOM   2512  N   VAL E 214     253.887 206.653 297.355  1.00 96.56           N  
ATOM   2513  CA  VAL E 214     254.603 206.366 298.592  1.00 96.56           C  
ATOM   2514  C   VAL E 214     254.610 207.623 299.448  1.00 96.56           C  
ATOM   2515  O   VAL E 214     254.880 208.720 298.947  1.00 96.56           O  
ATOM   2516  CB  VAL E 214     256.034 205.878 298.314  1.00 96.56           C  
ATOM   2517  CG1 VAL E 214     256.750 205.569 299.613  1.00 96.56           C  
ATOM   2518  CG2 VAL E 214     256.008 204.659 297.415  1.00 96.56           C  
ATOM   2519  H   VAL E 214     254.288 207.345 296.738  1.00 96.56           H  
ATOM   2520  HA  VAL E 214     254.095 205.572 299.120  1.00 96.56           H  
ATOM   2521  HB  VAL E 214     256.599 206.653 297.800  1.00 96.56           H  
ATOM   2522 HG11 VAL E 214     256.196 204.819 300.179  1.00 96.56           H  
ATOM   2523 HG12 VAL E 214     256.858 206.467 300.217  1.00 96.56           H  
ATOM   2524 HG13 VAL E 214     257.749 205.185 299.400  1.00 96.56           H  
ATOM   2525 HG21 VAL E 214     255.431 203.862 297.879  1.00 96.56           H  
ATOM   2526 HG22 VAL E 214     257.028 204.309 297.255  1.00 96.56           H  
ATOM   2527 HG23 VAL E 214     255.581 204.902 296.442  1.00 96.56           H  
ATOM   2528  N   LEU E 215     254.311 207.465 300.733  1.00 96.84           N  
ATOM   2529  CA  LEU E 215     254.215 208.576 301.665  1.00 96.84           C  
ATOM   2530  C   LEU E 215     254.779 208.159 303.014  1.00 96.84           C  
ATOM   2531  O   LEU E 215     254.773 206.971 303.351  1.00 96.84           O  
ATOM   2532  CB  LEU E 215     252.762 209.038 301.846  1.00 96.84           C  
ATOM   2533  CG  LEU E 215     252.035 209.572 300.615  1.00 96.84           C  
ATOM   2534  CD1 LEU E 215     250.547 209.637 300.877  1.00 96.84           C  
ATOM   2535  CD2 LEU E 215     252.570 210.936 300.231  1.00 96.84           C  
ATOM   2536  H   LEU E 215     254.095 206.533 301.075  1.00 96.84           H  
ATOM   2537  HA  LEU E 215     254.808 209.406 301.283  1.00 96.84           H  
ATOM   2538  HB2 LEU E 215     252.204 208.178 302.220  1.00 96.84           H  
ATOM   2539  HB3 LEU E 215     252.722 209.799 302.627  1.00 96.84           H  
ATOM   2540  HG  LEU E 215     252.181 208.890 299.780  1.00 96.84           H  
ATOM   2541 HD11 LEU E 215     250.347 210.286 301.730  1.00 96.84           H  
ATOM   2542 HD12 LEU E 215     250.169 208.637 301.089  1.00 96.84           H  
ATOM   2543 HD13 LEU E 215     250.036 210.027 299.997  1.00 96.84           H  
ATOM   2544 HD21 LEU E 215     252.438 211.642 301.049  1.00 96.84           H  
ATOM   2545 HD22 LEU E 215     252.034 211.289 299.354  1.00 96.84           H  
ATOM   2546 HD23 LEU E 215     253.627 210.862 299.976  1.00 96.84           H  
ATOM   2547  N   PRO E 216     255.275 209.108 303.798  1.00 97.61           N  
ATOM   2548  CA  PRO E 216     255.710 208.794 305.160  1.00 97.61           C  
ATOM   2549  C   PRO E 216     254.522 208.692 306.106  1.00 97.61           C  
ATOM   2550  O   PRO E 216     253.389 209.029 305.767  1.00 97.61           O  
ATOM   2551  CB  PRO E 216     256.607 209.980 305.523  1.00 97.61           C  
ATOM   2552  CG  PRO E 216     256.071 211.098 304.715  1.00 97.61           C  
ATOM   2553  CD  PRO E 216     255.593 210.496 303.425  1.00 97.61           C  
ATOM   2554  HA  PRO E 216     256.291 207.873 305.183  1.00 97.61           H  
ATOM   2555  HB2 PRO E 216     256.595 210.207 306.590  1.00 97.61           H  
ATOM   2556  HB3 PRO E 216     257.627 209.764 305.202  1.00 97.61           H  
ATOM   2557  HG2 PRO E 216     256.830 211.861 304.538  1.00 97.61           H  
ATOM   2558  HG3 PRO E 216     255.219 211.540 305.235  1.00 97.61           H  
ATOM   2559  HD2 PRO E 216     256.394 210.505 302.685  1.00 97.61           H  
ATOM   2560  HD3 PRO E 216     254.717 211.030 303.055  1.00 97.61           H  
ATOM   2561  N   ALA E 217     254.803 208.216 307.314  1.00 97.52           N  
ATOM   2562  CA  ALA E 217     253.791 208.025 308.343  1.00 97.52           C  
ATOM   2563  C   ALA E 217     254.012 209.035 309.461  1.00 97.52           C  
ATOM   2564  O   ALA E 217     255.106 209.106 310.029  1.00 97.52           O  
ATOM   2565  CB  ALA E 217     253.835 206.601 308.895  1.00 97.52           C  
ATOM   2566  H   ALA E 217     255.712 207.806 307.471  1.00 97.52           H  
ATOM   2567  HA  ALA E 217     252.795 208.174 307.923  1.00 97.52           H  
ATOM   2568  HB1 ALA E 217     254.735 206.456 309.496  1.00 97.52           H  
ATOM   2569  HB2 ALA E 217     253.865 205.883 308.082  1.00 97.52           H  
ATOM   2570  HB3 ALA E 217     252.959 206.411 309.518  1.00 97.52           H  
ATOM   2571  N   GLY E 218     252.978 209.810 309.774  1.00 97.94           N  
ATOM   2572  CA  GLY E 218     253.050 210.759 310.868  1.00 97.94           C  
ATOM   2573  C   GLY E 218     253.498 212.145 310.459  1.00 97.94           C  
ATOM   2574  O   GLY E 218     254.199 212.822 311.216  1.00 97.94           O  
ATOM   2575  H   GLY E 218     252.085 209.584 309.362  1.00 97.94           H  
ATOM   2576  HA2 GLY E 218     252.068 210.842 311.327  1.00 97.94           H  
ATOM   2577  HA3 GLY E 218     253.728 210.393 311.641  1.00 97.94           H  
ATOM   2578  N   LYS E 219     253.103 212.585 309.266  1.00100.03           N  
ATOM   2579  CA  LYS E 219     253.474 213.898 308.762  1.00100.03           C  
ATOM   2580  C   LYS E 219     252.267 214.537 308.088  1.00100.03           C  
ATOM   2581  O   LYS E 219     251.352 213.850 307.632  1.00100.03           O  
ATOM   2582  CB  LYS E 219     254.640 213.816 307.767  1.00100.03           C  
ATOM   2583  CG  LYS E 219     255.826 212.978 308.229  1.00100.03           C  
ATOM   2584  CD  LYS E 219     256.717 213.750 309.186  1.00100.03           C  
ATOM   2585  CE  LYS E 219     257.988 212.985 309.505  1.00100.03           C  
ATOM   2586  NZ  LYS E 219     257.748 211.920 310.508  1.00100.03           N1+
ATOM   2587  H   LYS E 219     252.490 212.016 308.701  1.00100.03           H  
ATOM   2588  HA  LYS E 219     253.771 214.555 309.585  1.00100.03           H  
ATOM   2589  HB2 LYS E 219     254.256 213.339 306.863  1.00100.03           H  
ATOM   2590  HB3 LYS E 219     254.965 214.811 307.469  1.00100.03           H  
ATOM   2591  HG2 LYS E 219     255.518 212.028 308.662  1.00100.03           H  
ATOM   2592  HG3 LYS E 219     256.421 212.746 307.344  1.00100.03           H  
ATOM   2593  HD2 LYS E 219     256.181 214.036 310.093  1.00100.03           H  
ATOM   2594  HD3 LYS E 219     257.037 214.659 308.679  1.00100.03           H  
ATOM   2595  HE2 LYS E 219     258.711 213.703 309.904  1.00100.03           H  
ATOM   2596  HE3 LYS E 219     258.403 212.575 308.580  1.00100.03           H  
ATOM   2597  HZ1 LYS E 219     257.290 212.326 311.317  1.00100.03           H  
ATOM   2598  HZ2 LYS E 219     258.604 211.474 310.805  1.00100.03           H  
ATOM   2599  HZ3 LYS E 219     257.102 211.224 310.150  1.00100.03           H  
ATOM   2600  N   ARG E 220     252.271 215.869 308.032  1.00100.86           N  
ATOM   2601  CA  ARG E 220     251.233 216.593 307.307  1.00100.86           C  
ATOM   2602  C   ARG E 220     251.403 216.366 305.813  1.00100.86           C  
ATOM   2603  O   ARG E 220     252.483 216.600 305.264  1.00100.86           O  
ATOM   2604  CB  ARG E 220     251.295 218.085 307.618  1.00100.86           C  
ATOM   2605  CG  ARG E 220     251.266 218.430 309.089  1.00100.86           C  
ATOM   2606  CD  ARG E 220     249.911 218.132 309.696  1.00100.86           C  
ATOM   2607  NE  ARG E 220     248.826 218.844 309.030  1.00100.86           N  
ATOM   2608  CZ  ARG E 220     248.306 219.985 309.466  1.00100.86           C  
ATOM   2609  NH1 ARG E 220     248.777 220.551 310.568  1.00100.86           N  
ATOM   2610  NH2 ARG E 220     247.314 220.560 308.804  1.00100.86           N1+
ATOM   2611  H   ARG E 220     253.076 216.361 308.405  1.00100.86           H  
ATOM   2612  HA  ARG E 220     250.259 216.195 307.601  1.00100.86           H  
ATOM   2613  HB2 ARG E 220     252.240 218.469 307.228  1.00100.86           H  
ATOM   2614  HB3 ARG E 220     250.502 218.606 307.080  1.00100.86           H  
ATOM   2615  HG2 ARG E 220     251.474 219.496 309.200  1.00100.86           H  
ATOM   2616  HG3 ARG E 220     252.041 217.888 309.633  1.00100.86           H  
ATOM   2617  HD2 ARG E 220     249.930 218.300 310.774  1.00100.86           H  
ATOM   2618  HD3 ARG E 220     249.755 217.094 309.531  1.00100.86           H  
ATOM   2619  HE  ARG E 220     248.414 218.398 308.229  1.00100.86           H  
ATOM   2620 HH11 ARG E 220     248.476 221.470 310.854  1.00100.86           H  
ATOM   2621 HH12 ARG E 220     249.560 220.129 311.036  1.00100.86           H  
ATOM   2622 HH21 ARG E 220     246.980 220.206 307.928  1.00100.86           H  
ATOM   2623 HH22 ARG E 220     246.960 221.429 309.161  1.00100.86           H  
ATOM   2624  N   ILE E 221     250.342 215.919 305.154  1.00 94.34           N  
ATOM   2625  CA  ILE E 221     250.347 215.729 303.710  1.00 94.34           C  
ATOM   2626  C   ILE E 221     249.352 216.698 303.093  1.00 94.34           C  
ATOM   2627  O   ILE E 221     248.314 217.015 303.682  1.00 94.34           O  
ATOM   2628  CB  ILE E 221     250.010 214.278 303.314  1.00 94.34           C  
ATOM   2629  CG1 ILE E 221     250.654 213.295 304.289  1.00 94.34           C  
ATOM   2630  CG2 ILE E 221     250.488 213.992 301.904  1.00 94.34           C  
ATOM   2631  CD1 ILE E 221     252.149 213.202 304.153  1.00 94.34           C  
ATOM   2632  H   ILE E 221     249.492 215.726 305.670  1.00 94.34           H  
ATOM   2633  HA  ILE E 221     251.333 215.969 303.310  1.00 94.34           H  
ATOM   2634  HB  ILE E 221     248.929 214.134 303.362  1.00 94.34           H  
ATOM   2635 HG12 ILE E 221     250.368 213.487 305.320  1.00 94.34           H  
ATOM   2636 HG13 ILE E 221     250.255 212.304 304.066  1.00 94.34           H  
ATOM   2637 HG21 ILE E 221     251.524 214.296 301.757  1.00 94.34           H  
ATOM   2638 HG22 ILE E 221     249.869 214.537 301.190  1.00 94.34           H  
ATOM   2639 HG23 ILE E 221     250.383 212.930 301.681  1.00 94.34           H  
ATOM   2640 HD11 ILE E 221     252.615 214.179 304.258  1.00 94.34           H  
ATOM   2641 HD12 ILE E 221     252.436 212.753 303.203  1.00 94.34           H  
ATOM   2642 HD13 ILE E 221     252.531 212.559 304.947  1.00 94.34           H  
ATOM   2643  N   GLU E 222     249.678 217.176 301.897  1.00 93.12           N  
ATOM   2644  CA  GLU E 222     248.803 218.067 301.151  1.00 93.12           C  
ATOM   2645  C   GLU E 222     248.668 217.561 299.724  1.00 93.12           C  
ATOM   2646  O   GLU E 222     249.660 217.204 299.088  1.00 93.12           O  
ATOM   2647  CB  GLU E 222     249.331 219.496 301.145  1.00 93.12           C  
ATOM   2648  CG  GLU E 222     248.433 220.470 300.418  1.00 93.12           C  
ATOM   2649  CD  GLU E 222     248.525 221.872 300.974  1.00 93.12           C  
ATOM   2650  OE1 GLU E 222     248.464 222.834 300.179  1.00 93.12           O  
ATOM   2651  OE2 GLU E 222     248.668 222.016 302.205  1.00 93.12           O1-
ATOM   2652  H   GLU E 222     250.593 216.981 301.505  1.00 93.12           H  
ATOM   2653  HA  GLU E 222     247.808 218.081 301.595  1.00 93.12           H  
ATOM   2654  HB2 GLU E 222     249.454 219.773 302.191  1.00 93.12           H  
ATOM   2655  HB3 GLU E 222     250.314 219.509 300.682  1.00 93.12           H  
ATOM   2656  HG2 GLU E 222     247.397 220.141 300.529  1.00 93.12           H  
ATOM   2657  HG3 GLU E 222     248.677 220.456 299.353  1.00 93.12           H  
ATOM   2658  N   PHE E 223     247.435 217.537 299.230  1.00 85.18           N  
ATOM   2659  CA  PHE E 223     247.132 217.065 297.888  1.00 85.18           C  
ATOM   2660  C   PHE E 223     246.618 218.226 297.056  1.00 85.18           C  
ATOM   2661  O   PHE E 223     245.724 218.956 297.493  1.00 85.18           O  
ATOM   2662  CB  PHE E 223     246.095 215.943 297.917  1.00 85.18           C  
ATOM   2663  CG  PHE E 223     246.512 214.746 298.717  1.00 85.18           C  
ATOM   2664  CD1 PHE E 223     247.120 213.668 298.106  1.00 85.18           C  
ATOM   2665  CD2 PHE E 223     246.288 214.695 300.079  1.00 85.18           C  
ATOM   2666  CE1 PHE E 223     247.499 212.568 298.836  1.00 85.18           C  
ATOM   2667  CE2 PHE E 223     246.667 213.596 300.812  1.00 85.18           C  
ATOM   2668  CZ  PHE E 223     247.273 212.532 300.190  1.00 85.18           C  
ATOM   2669  H   PHE E 223     246.664 217.881 299.792  1.00 85.18           H  
ATOM   2670  HA  PHE E 223     248.035 216.679 297.412  1.00 85.18           H  
ATOM   2671  HB2 PHE E 223     245.163 216.333 298.330  1.00 85.18           H  
ATOM   2672  HB3 PHE E 223     245.893 215.629 296.893  1.00 85.18           H  
ATOM   2673  HD1 PHE E 223     247.304 213.689 297.042  1.00 85.18           H  
ATOM   2674  HD2 PHE E 223     245.804 215.527 300.573  1.00 85.18           H  
ATOM   2675  HE1 PHE E 223     247.978 211.732 298.346  1.00 85.18           H  
ATOM   2676  HE2 PHE E 223     246.493 213.569 301.877  1.00 85.18           H  
ATOM   2677  HZ  PHE E 223     247.574 211.670 300.768  1.00 85.18           H  
ATOM   2678  N   VAL E 224     247.179 218.393 295.864  1.00 83.37           N  
ATOM   2679  CA  VAL E 224     246.752 219.417 294.919  1.00 83.37           C  
ATOM   2680  C   VAL E 224     246.184 218.705 293.702  1.00 83.37           C  
ATOM   2681  O   VAL E 224     246.908 217.984 293.005  1.00 83.37           O  
ATOM   2682  CB  VAL E 224     247.903 220.351 294.525  1.00 83.37           C  
ATOM   2683  CG1 VAL E 224     247.453 221.308 293.446  1.00 83.37           C  
ATOM   2684  CG2 VAL E 224     248.389 221.113 295.738  1.00 83.37           C  
ATOM   2685  H   VAL E 224     248.011 217.859 295.628  1.00 83.37           H  
ATOM   2686  HA  VAL E 224     245.966 220.031 295.357  1.00 83.37           H  
ATOM   2687  HB  VAL E 224     248.718 219.746 294.140  1.00 83.37           H  
ATOM   2688 HG11 VAL E 224     246.566 221.853 293.769  1.00 83.37           H  
ATOM   2689 HG12 VAL E 224     247.250 220.775 292.516  1.00 83.37           H  
ATOM   2690 HG13 VAL E 224     248.260 222.013 293.246  1.00 83.37           H  
ATOM   2691 HG21 VAL E 224     247.670 221.851 296.066  1.00 83.37           H  
ATOM   2692 HG22 VAL E 224     249.313 221.628 295.471  1.00 83.37           H  
ATOM   2693 HG23 VAL E 224     248.628 220.437 296.558  1.00 83.37           H  
ATOM   2694  N   LEU E 225     244.898 218.912 293.443  1.00 79.42           N  
ATOM   2695  CA  LEU E 225     244.148 218.110 292.487  1.00 79.42           C  
ATOM   2696  C   LEU E 225     243.925 218.887 291.198  1.00 79.42           C  
ATOM   2697  O   LEU E 225     243.381 219.994 291.220  1.00 79.42           O  
ATOM   2698  CB  LEU E 225     242.807 217.689 293.087  1.00 79.42           C  
ATOM   2699  CG  LEU E 225     242.733 216.391 293.894  1.00 79.42           C  
ATOM   2700  CD1 LEU E 225     243.938 216.207 294.784  1.00 79.42           C  
ATOM   2701  CD2 LEU E 225     241.476 216.383 294.730  1.00 79.42           C  
ATOM   2702  H   LEU E 225     244.387 219.546 294.049  1.00 79.42           H  
ATOM   2703  HA  LEU E 225     244.709 217.210 292.229  1.00 79.42           H  
ATOM   2704  HB2 LEU E 225     242.452 218.505 293.717  1.00 79.42           H  
ATOM   2705  HB3 LEU E 225     242.078 217.593 292.282  1.00 79.42           H  
ATOM   2706  HG  LEU E 225     242.703 215.552 293.199  1.00 79.42           H  
ATOM   2707 HD11 LEU E 225     244.022 217.045 295.478  1.00 79.42           H  
ATOM   2708 HD12 LEU E 225     244.849 216.139 294.197  1.00 79.42           H  
ATOM   2709 HD13 LEU E 225     243.834 215.283 295.352  1.00 79.42           H  
ATOM   2710 HD21 LEU E 225     241.520 217.176 295.477  1.00 79.42           H  
ATOM   2711 HD22 LEU E 225     241.378 215.419 295.230  1.00 79.42           H  
ATOM   2712 HD23 LEU E 225     240.605 216.535 294.090  1.00 79.42           H  
ATOM   2713  N   ASN E 226     244.339 218.302 290.079  1.00 79.34           N  
ATOM   2714  CA  ASN E 226     244.122 218.884 288.766  1.00 79.34           C  
ATOM   2715  C   ASN E 226     243.824 217.771 287.778  1.00 79.34           C  
ATOM   2716  O   ASN E 226     244.327 216.655 287.910  1.00 79.34           O  
ATOM   2717  CB  ASN E 226     245.333 219.685 288.285  1.00 79.34           C  
ATOM   2718  CG  ASN E 226     245.487 220.995 289.014  1.00 79.34           C  
ATOM   2719  OD1 ASN E 226     246.443 221.194 289.759  1.00 79.34           O  
ATOM   2720  ND2 ASN E 226     244.544 221.901 288.806  1.00 79.34           N  
ATOM   2721  H   ASN E 226     244.854 217.426 290.136  1.00 79.34           H  
ATOM   2722  HA  ASN E 226     243.244 219.533 288.793  1.00 79.34           H  
ATOM   2723  HB2 ASN E 226     245.218 219.910 287.226  1.00 79.34           H  
ATOM   2724  HB3 ASN E 226     246.241 219.097 288.419  1.00 79.34           H  
ATOM   2725 HD21 ASN E 226     244.665 222.772 289.283  1.00 79.34           H  
ATOM   2726 HD22 ASN E 226     243.776 221.703 288.188  1.00 79.34           H  
ATOM   2727  N   SER E 227     242.996 218.084 286.790  1.00 76.55           N  
ATOM   2728  CA  SER E 227     242.622 217.141 285.753  1.00 76.55           C  
ATOM   2729  C   SER E 227     242.969 217.721 284.391  1.00 76.55           C  
ATOM   2730  O   SER E 227     243.022 218.939 284.215  1.00 76.55           O  
ATOM   2731  CB  SER E 227     241.134 216.806 285.810  1.00 76.55           C  
ATOM   2732  OG  SER E 227     240.782 215.909 284.774  1.00 76.55           O  
ATOM   2733  H   SER E 227     242.600 219.016 286.729  1.00 76.55           H  
ATOM   2734  HA  SER E 227     243.172 216.210 285.869  1.00 76.55           H  
ATOM   2735  HB2 SER E 227     240.551 217.718 285.700  1.00 76.55           H  
ATOM   2736  HB3 SER E 227     240.888 216.338 286.758  1.00 76.55           H  
ATOM   2737  HG  SER E 227     239.805 215.909 284.653  1.00 76.55           H  
ATOM   2738  N   ALA E 228     243.202 216.838 283.428  1.00 76.04           N  
ATOM   2739  CA  ALA E 228     243.613 217.288 282.108  1.00 76.04           C  
ATOM   2740  C   ALA E 228     242.442 217.431 281.148  1.00 76.04           C  
ATOM   2741  O   ALA E 228     242.407 218.382 280.363  1.00 76.04           O  
ATOM   2742  CB  ALA E 228     244.649 216.328 281.521  1.00 76.04           C  
ATOM   2743  H   ALA E 228     243.048 215.852 283.616  1.00 76.04           H  
ATOM   2744  HA  ALA E 228     244.083 218.271 282.179  1.00 76.04           H  
ATOM   2745  HB1 ALA E 228     244.214 215.334 281.408  1.00 76.04           H  
ATOM   2746  HB2 ALA E 228     245.514 216.270 282.183  1.00 76.04           H  
ATOM   2747  HB3 ALA E 228     244.971 216.690 280.544  1.00 76.04           H  
ATOM   2748  N   ASP E 229     241.485 216.504 281.184  1.00 74.87           N  
ATOM   2749  CA  ASP E 229     240.393 216.497 280.217  1.00 74.87           C  
ATOM   2750  C   ASP E 229     239.024 216.707 280.848  1.00 74.87           C  
ATOM   2751  O   ASP E 229     238.341 217.677 280.510  1.00 74.87           O  
ATOM   2752  CB  ASP E 229     240.432 215.174 279.453  1.00 74.87           C  
ATOM   2753  CG  ASP E 229     240.688 214.002 280.367  1.00 74.87           C  
ATOM   2754  OD1 ASP E 229     240.736 214.212 281.594  1.00 74.87           O  
ATOM   2755  OD2 ASP E 229     240.855 212.875 279.867  1.00 74.87           O1-
ATOM   2756  H   ASP E 229     241.531 215.739 281.852  1.00 74.87           H  
ATOM   2757  HA  ASP E 229     240.517 217.296 279.486  1.00 74.87           H  
ATOM   2758  HB2 ASP E 229     241.243 215.223 278.724  1.00 74.87           H  
ATOM   2759  HB3 ASP E 229     239.498 215.029 278.909  1.00 74.87           H  
ATOM   2760  N   VAL E 230     238.610 215.839 281.770  1.00 71.34           N  
ATOM   2761  CA  VAL E 230     237.244 215.832 282.288  1.00 71.34           C  
ATOM   2762  C   VAL E 230     237.276 215.707 283.803  1.00 71.34           C  
ATOM   2763  O   VAL E 230     238.346 215.739 284.418  1.00 71.34           O  
ATOM   2764  CB  VAL E 230     236.400 214.700 281.671  1.00 71.34           C  
ATOM   2765  CG1 VAL E 230     236.323 214.838 280.169  1.00 71.34           C  
ATOM   2766  CG2 VAL E 230     236.961 213.354 282.044  1.00 71.34           C  
ATOM   2767  H   VAL E 230     239.268 215.117 282.057  1.00 71.34           H  
ATOM   2768  HA  VAL E 230     236.758 216.777 282.057  1.00 71.34           H  
ATOM   2769  HB  VAL E 230     235.380 214.765 282.051  1.00 71.34           H  
ATOM   2770 HG11 VAL E 230     237.291 214.631 279.712  1.00 71.34           H  
ATOM   2771 HG12 VAL E 230     236.006 215.844 279.894  1.00 71.34           H  
ATOM   2772 HG13 VAL E 230     235.603 214.125 279.768  1.00 71.34           H  
ATOM   2773 HG21 VAL E 230     237.982 213.252 281.671  1.00 71.34           H  
ATOM   2774 HG22 VAL E 230     236.349 212.578 281.583  1.00 71.34           H  
ATOM   2775 HG23 VAL E 230     236.951 213.206 283.122  1.00 71.34           H  
ATOM   2776  N   ILE E 231     236.103 215.573 284.412  1.00 70.12           N  
ATOM   2777  CA  ILE E 231     236.003 215.429 285.858  1.00 70.12           C  
ATOM   2778  C   ILE E 231     236.276 213.981 286.235  1.00 70.12           C  
ATOM   2779  O   ILE E 231     235.692 213.057 285.661  1.00 70.12           O  
ATOM   2780  CB  ILE E 231     234.618 215.871 286.352  1.00 70.12           C  
ATOM   2781  CG1 ILE E 231     234.257 217.238 285.787  1.00 70.12           C  
ATOM   2782  CG2 ILE E 231     234.586 215.915 287.861  1.00 70.12           C  
ATOM   2783  CD1 ILE E 231     232.916 217.737 286.249  1.00 70.12           C  
ATOM   2784  H   ILE E 231     235.262 215.503 283.863  1.00 70.12           H  
ATOM   2785  HA  ILE E 231     236.749 216.069 286.330  1.00 70.12           H  
ATOM   2786  HB  ILE E 231     233.876 215.146 286.009  1.00 70.12           H  
ATOM   2787 HG12 ILE E 231     235.016 217.968 286.067  1.00 70.12           H  
ATOM   2788 HG13 ILE E 231     234.210 217.187 284.700  1.00 70.12           H  
ATOM   2789 HG21 ILE E 231     235.152 216.766 288.231  1.00 70.12           H  
ATOM   2790 HG22 ILE E 231     235.009 215.026 288.319  1.00 70.12           H  
ATOM   2791 HG23 ILE E 231     233.558 215.981 288.224  1.00 70.12           H  
ATOM   2792 HD11 ILE E 231     232.975 218.099 287.276  1.00 70.12           H  
ATOM   2793 HD12 ILE E 231     232.175 216.939 286.184  1.00 70.12           H  
ATOM   2794 HD13 ILE E 231     232.598 218.550 285.602  1.00 70.12           H  
ATOM   2795  N   HIS E 232     237.169 213.782 287.195  1.00 70.20           N  
ATOM   2796  CA  HIS E 232     237.436 212.482 287.795  1.00 70.20           C  
ATOM   2797  C   HIS E 232     237.149 212.557 289.289  1.00 70.20           C  
ATOM   2798  O   HIS E 232     236.729 213.590 289.810  1.00 70.20           O  
ATOM   2799  CB  HIS E 232     238.879 212.041 287.540  1.00 70.20           C  
ATOM   2800  CG  HIS E 232     239.223 211.898 286.092  1.00 70.20           C  
ATOM   2801  ND1 HIS E 232     239.197 210.688 285.435  1.00 70.20           N  
ATOM   2802  CD2 HIS E 232     239.612 212.814 285.176  1.00 70.20           C  
ATOM   2803  CE1 HIS E 232     239.549 210.867 284.176  1.00 70.20           C  
ATOM   2804  NE2 HIS E 232     239.804 212.148 283.992  1.00 70.20           N  
ATOM   2805  H   HIS E 232     237.571 214.613 287.624  1.00 70.20           H  
ATOM   2806  HA  HIS E 232     236.740 211.766 287.377  1.00 70.20           H  
ATOM   2807  HB2 HIS E 232     239.099 211.102 288.040  1.00 70.20           H  
ATOM   2808  HB3 HIS E 232     239.550 212.790 287.964  1.00 70.20           H  
ATOM   2809  HD2 HIS E 232     239.755 213.868 285.354  1.00 70.20           H  
ATOM   2810  HE2 HIS E 232     240.150 212.595 283.131  1.00 70.20           H  
ATOM   2811  HE1 HIS E 232     239.663 210.122 283.399  1.00 70.20           H  
ATOM   2812  N   GLY E 233     237.383 211.457 289.979  1.00 74.13           N  
ATOM   2813  CA  GLY E 233     237.162 211.398 291.415  1.00 74.13           C  
ATOM   2814  C   GLY E 233     238.342 210.783 292.130  1.00 74.13           C  
ATOM   2815  O   GLY E 233     238.955 209.838 291.640  1.00 74.13           O  
ATOM   2816  H   GLY E 233     238.045 210.819 289.602  1.00 74.13           H  
ATOM   2817  HA2 GLY E 233     236.996 212.397 291.826  1.00 74.13           H  
ATOM   2818  HA3 GLY E 233     236.261 210.827 291.635  1.00 74.13           H  
ATOM   2819  N   PHE E 234     238.652 211.326 293.301  1.00 75.81           N  
ATOM   2820  CA  PHE E 234     239.804 210.910 294.096  1.00 75.81           C  
ATOM   2821  C   PHE E 234     239.293 210.361 295.422  1.00 75.81           C  
ATOM   2822  O   PHE E 234     239.090 211.109 296.377  1.00 75.81           O  
ATOM   2823  CB  PHE E 234     240.764 212.075 294.303  1.00 75.81           C  
ATOM   2824  CG  PHE E 234     242.027 211.700 295.018  1.00 75.81           C  
ATOM   2825  CD1 PHE E 234     243.046 211.046 294.355  1.00 75.81           C  
ATOM   2826  CD2 PHE E 234     242.197 212.007 296.355  1.00 75.81           C  
ATOM   2827  CE1 PHE E 234     244.203 210.702 295.009  1.00 75.81           C  
ATOM   2828  CE2 PHE E 234     243.356 211.664 297.011  1.00 75.81           C  
ATOM   2829  CZ  PHE E 234     244.359 211.011 296.338  1.00 75.81           C  
ATOM   2830  H   PHE E 234     238.136 212.143 293.625  1.00 75.81           H  
ATOM   2831  HA  PHE E 234     240.355 210.113 293.593  1.00 75.81           H  
ATOM   2832  HB2 PHE E 234     241.039 212.473 293.326  1.00 75.81           H  
ATOM   2833  HB3 PHE E 234     240.260 212.879 294.842  1.00 75.81           H  
ATOM   2834  HD1 PHE E 234     242.937 210.793 293.311  1.00 75.81           H  
ATOM   2835  HD2 PHE E 234     241.410 212.516 296.894  1.00 75.81           H  
ATOM   2836  HE1 PHE E 234     244.986 210.180 294.477  1.00 75.81           H  
ATOM   2837  HE2 PHE E 234     243.484 211.899 298.056  1.00 75.81           H  
ATOM   2838  HZ  PHE E 234     245.269 210.741 296.854  1.00 75.81           H  
ATOM   2839  N   TRP E 235     239.088 209.048 295.480  1.00 74.70           N  
ATOM   2840  CA  TRP E 235     238.554 208.389 296.665  1.00 74.70           C  
ATOM   2841  C   TRP E 235     239.545 207.351 297.160  1.00 74.70           C  
ATOM   2842  O   TRP E 235     239.904 206.429 296.422  1.00 74.70           O  
ATOM   2843  CB  TRP E 235     237.210 207.726 296.371  1.00 74.70           C  
ATOM   2844  CG  TRP E 235     236.452 207.342 297.602  1.00 74.70           C  
ATOM   2845  CD1 TRP E 235     236.553 207.914 298.831  1.00 74.70           C  
ATOM   2846  CD2 TRP E 235     235.473 206.307 297.721  1.00 74.70           C  
ATOM   2847  NE1 TRP E 235     235.699 207.300 299.709  1.00 74.70           N  
ATOM   2848  CE2 TRP E 235     235.024 206.309 299.050  1.00 74.70           C  
ATOM   2849  CE3 TRP E 235     234.932 205.376 296.830  1.00 74.70           C  
ATOM   2850  CZ2 TRP E 235     234.061 205.421 299.511  1.00 74.70           C  
ATOM   2851  CZ3 TRP E 235     233.978 204.499 297.290  1.00 74.70           C  
ATOM   2852  CH2 TRP E 235     233.551 204.525 298.616  1.00 74.70           C  
ATOM   2853  H   TRP E 235     239.322 208.467 294.683  1.00 74.70           H  
ATOM   2854  HA  TRP E 235     238.417 209.134 297.446  1.00 74.70           H  
ATOM   2855  HB2 TRP E 235     236.592 208.433 295.818  1.00 74.70           H  
ATOM   2856  HB3 TRP E 235     237.360 206.848 295.741  1.00 74.70           H  
ATOM   2857  HD1 TRP E 235     237.245 208.682 299.063  1.00 74.70           H  
ATOM   2858  HE1 TRP E 235     235.576 207.572 300.669  1.00 74.70           H  
ATOM   2859  HE3 TRP E 235     235.260 205.347 295.804  1.00 74.70           H  
ATOM   2860  HZ2 TRP E 235     233.667 205.458 300.506  1.00 74.70           H  
ATOM   2861  HZ3 TRP E 235     233.531 203.788 296.609  1.00 74.70           H  
ATOM   2862  HH2 TRP E 235     232.758 203.862 298.946  1.00 74.70           H  
ATOM   2863  N   VAL E 236     239.982 207.502 298.403  1.00 77.45           N  
ATOM   2864  CA  VAL E 236     240.690 206.459 299.136  1.00 77.45           C  
ATOM   2865  C   VAL E 236     239.778 206.018 300.278  1.00 77.45           C  
ATOM   2866  O   VAL E 236     239.653 206.738 301.277  1.00 77.45           O  
ATOM   2867  CB  VAL E 236     242.046 206.945 299.659  1.00 77.45           C  
ATOM   2868  CG1 VAL E 236     242.798 205.801 300.306  1.00 77.45           C  
ATOM   2869  CG2 VAL E 236     242.860 207.534 298.532  1.00 77.45           C  
ATOM   2870  H   VAL E 236     239.707 208.327 298.919  1.00 77.45           H  
ATOM   2871  HA  VAL E 236     240.902 205.616 298.481  1.00 77.45           H  
ATOM   2872  HB  VAL E 236     241.894 207.727 300.403  1.00 77.45           H  
ATOM   2873 HG11 VAL E 236     242.968 205.001 299.585  1.00 77.45           H  
ATOM   2874 HG12 VAL E 236     242.248 205.410 301.160  1.00 77.45           H  
ATOM   2875 HG13 VAL E 236     243.763 206.159 300.668  1.00 77.45           H  
ATOM   2876 HG21 VAL E 236     242.968 206.805 297.728  1.00 77.45           H  
ATOM   2877 HG22 VAL E 236     243.850 207.805 298.900  1.00 77.45           H  
ATOM   2878 HG23 VAL E 236     242.391 208.438 298.143  1.00 77.45           H  
ATOM   2879  N   PRO E 237     239.115 204.863 300.172  1.00 77.15           N  
ATOM   2880  CA  PRO E 237     238.084 204.503 301.159  1.00 77.15           C  
ATOM   2881  C   PRO E 237     238.562 204.498 302.598  1.00 77.15           C  
ATOM   2882  O   PRO E 237     237.717 204.481 303.499  1.00 77.15           O  
ATOM   2883  CB  PRO E 237     237.656 203.101 300.718  1.00 77.15           C  
ATOM   2884  CG  PRO E 237     237.953 203.065 299.268  1.00 77.15           C  
ATOM   2885  CD  PRO E 237     239.188 203.887 299.075  1.00 77.15           C  
ATOM   2886  HA  PRO E 237     237.244 205.191 301.064  1.00 77.15           H  
ATOM   2887  HB2 PRO E 237     238.264 202.349 301.226  1.00 77.15           H  
ATOM   2888  HB3 PRO E 237     236.598 202.926 300.918  1.00 77.15           H  
ATOM   2889  HG2 PRO E 237     237.128 203.531 298.725  1.00 77.15           H  
ATOM   2890  HG3 PRO E 237     238.098 202.043 298.915  1.00 77.15           H  
ATOM   2891  HD2 PRO E 237     239.184 204.358 298.092  1.00 77.15           H  
ATOM   2892  HD3 PRO E 237     240.065 203.259 299.214  1.00 77.15           H  
ATOM   2893  N   GLU E 238     239.867 204.515 302.851  1.00 82.95           N  
ATOM   2894  CA  GLU E 238     240.367 204.524 304.219  1.00 82.95           C  
ATOM   2895  C   GLU E 238     240.481 205.922 304.803  1.00 82.95           C  
ATOM   2896  O   GLU E 238     240.462 206.066 306.029  1.00 82.95           O  
ATOM   2897  CB  GLU E 238     241.726 203.832 304.287  1.00 82.95           C  
ATOM   2898  CG  GLU E 238     241.641 202.331 304.172  1.00 82.95           C  
ATOM   2899  CD  GLU E 238     241.014 201.697 305.391  1.00 82.95           C  
ATOM   2900  OE1 GLU E 238     240.970 202.361 306.443  1.00 82.95           O  
ATOM   2901  OE2 GLU E 238     240.565 200.538 305.300  1.00 82.95           O1-
ATOM   2902  H   GLU E 238     240.526 204.488 302.093  1.00 82.95           H  
ATOM   2903  HA  GLU E 238     239.685 203.981 304.880  1.00 82.95           H  
ATOM   2904  HB2 GLU E 238     242.350 204.209 303.474  1.00 82.95           H  
ATOM   2905  HB3 GLU E 238     242.227 204.096 305.216  1.00 82.95           H  
ATOM   2906  HG2 GLU E 238     242.651 201.941 304.055  1.00 82.95           H  
ATOM   2907  HG3 GLU E 238     241.078 202.066 303.273  1.00 82.95           H  
ATOM   2908  N   PHE E 239     240.602 206.950 303.967  1.00 82.27           N  
ATOM   2909  CA  PHE E 239     240.566 208.314 304.470  1.00 82.27           C  
ATOM   2910  C   PHE E 239     239.169 208.742 304.883  1.00 82.27           C  
ATOM   2911  O   PHE E 239     239.034 209.770 305.556  1.00 82.27           O  
ATOM   2912  CB  PHE E 239     241.094 209.287 303.416  1.00 82.27           C  
ATOM   2913  CG  PHE E 239     242.569 209.179 303.171  1.00 82.27           C  
ATOM   2914  CD1 PHE E 239     243.368 208.400 303.987  1.00 82.27           C  
ATOM   2915  CD2 PHE E 239     243.157 209.861 302.124  1.00 82.27           C  
ATOM   2916  CE1 PHE E 239     244.721 208.301 303.759  1.00 82.27           C  
ATOM   2917  CE2 PHE E 239     244.509 209.765 301.893  1.00 82.27           C  
ATOM   2918  CZ  PHE E 239     245.292 208.986 302.711  1.00 82.27           C  
ATOM   2919  H   PHE E 239     240.583 206.787 302.968  1.00 82.27           H  
ATOM   2920  HA  PHE E 239     241.151 208.405 305.385  1.00 82.27           H  
ATOM   2921  HB2 PHE E 239     240.558 209.131 302.478  1.00 82.27           H  
ATOM   2922  HB3 PHE E 239     240.898 210.308 303.747  1.00 82.27           H  
ATOM   2923  HD1 PHE E 239     242.990 207.846 304.829  1.00 82.27           H  
ATOM   2924  HD2 PHE E 239     242.548 210.478 301.479  1.00 82.27           H  
ATOM   2925  HE1 PHE E 239     245.342 207.706 304.411  1.00 82.27           H  
ATOM   2926  HE2 PHE E 239     244.956 210.306 301.071  1.00 82.27           H  
ATOM   2927  HZ  PHE E 239     246.356 208.914 302.537  1.00 82.27           H  
ATOM   2928  N   LEU E 240     238.140 207.982 304.506  1.00 80.88           N  
ATOM   2929  CA  LEU E 240     236.746 208.358 304.723  1.00 80.88           C  
ATOM   2930  C   LEU E 240     236.477 209.754 304.170  1.00 80.88           C  
ATOM   2931  O   LEU E 240     235.849 210.599 304.809  1.00 80.88           O  
ATOM   2932  CB  LEU E 240     236.371 208.266 306.200  1.00 80.88           C  
ATOM   2933  CG  LEU E 240     236.548 206.900 306.860  1.00 80.88           C  
ATOM   2934  CD1 LEU E 240     235.903 206.883 308.227  1.00 80.88           C  
ATOM   2935  CD2 LEU E 240     235.967 205.812 305.991  1.00 80.88           C  
ATOM   2936  H   LEU E 240     238.341 207.101 304.052  1.00 80.88           H  
ATOM   2937  HA  LEU E 240     236.112 207.679 304.158  1.00 80.88           H  
ATOM   2938  HB2 LEU E 240     236.932 209.003 306.774  1.00 80.88           H  
ATOM   2939  HB3 LEU E 240     235.315 208.532 306.282  1.00 80.88           H  
ATOM   2940  HG  LEU E 240     237.613 206.702 306.984  1.00 80.88           H  
ATOM   2941 HD11 LEU E 240     234.845 207.101 308.130  1.00 80.88           H  
ATOM   2942 HD12 LEU E 240     236.367 207.639 308.844  1.00 80.88           H  
ATOM   2943 HD13 LEU E 240     236.042 205.903 308.684  1.00 80.88           H  
ATOM   2944 HD21 LEU E 240     234.916 206.016 305.783  1.00 80.88           H  
ATOM   2945 HD22 LEU E 240     236.038 204.867 306.518  1.00 80.88           H  
ATOM   2946 HD23 LEU E 240     236.517 205.730 305.067  1.00 80.88           H  
ATOM   2947  N   PHE E 241     236.964 209.988 302.954  1.00 79.43           N  
ATOM   2948  CA  PHE E 241     236.917 211.309 302.350  1.00 79.43           C  
ATOM   2949  C   PHE E 241     237.141 211.169 300.855  1.00 79.43           C  
ATOM   2950  O   PHE E 241     237.800 210.233 300.399  1.00 79.43           O  
ATOM   2951  CB  PHE E 241     237.971 212.233 302.970  1.00 79.43           C  
ATOM   2952  CG  PHE E 241     237.892 213.651 302.497  1.00 79.43           C  
ATOM   2953  CD1 PHE E 241     237.076 214.560 303.138  1.00 79.43           C  
ATOM   2954  CD2 PHE E 241     238.643 214.077 301.419  1.00 79.43           C  
ATOM   2955  CE1 PHE E 241     237.001 215.866 302.709  1.00 79.43           C  
ATOM   2956  CE2 PHE E 241     238.571 215.382 300.983  1.00 79.43           C  
ATOM   2957  CZ  PHE E 241     237.750 216.278 301.630  1.00 79.43           C  
ATOM   2958  H   PHE E 241     237.492 209.269 302.483  1.00 79.43           H  
ATOM   2959  HA  PHE E 241     235.929 211.743 302.516  1.00 79.43           H  
ATOM   2960  HB2 PHE E 241     237.857 212.231 304.055  1.00 79.43           H  
ATOM   2961  HB3 PHE E 241     238.964 211.836 302.754  1.00 79.43           H  
ATOM   2962  HD1 PHE E 241     236.484 214.242 303.985  1.00 79.43           H  
ATOM   2963  HD2 PHE E 241     239.302 213.385 300.913  1.00 79.43           H  
ATOM   2964  HE1 PHE E 241     236.353 216.564 303.222  1.00 79.43           H  
ATOM   2965  HE2 PHE E 241     239.173 215.700 300.143  1.00 79.43           H  
ATOM   2966  HZ  PHE E 241     237.697 217.301 301.299  1.00 79.43           H  
ATOM   2967  N   LYS E 242     236.580 212.107 300.098  1.00 75.10           N  
ATOM   2968  CA  LYS E 242     236.761 212.129 298.654  1.00 75.10           C  
ATOM   2969  C   LYS E 242     236.537 213.543 298.148  1.00 75.10           C  
ATOM   2970  O   LYS E 242     235.895 214.364 298.806  1.00 75.10           O  
ATOM   2971  CB  LYS E 242     235.820 211.148 297.960  1.00 75.10           C  
ATOM   2972  CG  LYS E 242     234.367 211.487 298.127  1.00 75.10           C  
ATOM   2973  CD  LYS E 242     233.498 210.444 297.479  1.00 75.10           C  
ATOM   2974  CE  LYS E 242     233.659 210.518 295.987  1.00 75.10           C  
ATOM   2975  NZ  LYS E 242     233.205 211.819 295.420  1.00 75.10           N1+
ATOM   2976  H   LYS E 242     236.037 212.846 300.532  1.00 75.10           H  
ATOM   2977  HA  LYS E 242     237.792 211.852 298.422  1.00 75.10           H  
ATOM   2978  HB2 LYS E 242     236.093 211.114 296.906  1.00 75.10           H  
ATOM   2979  HB3 LYS E 242     235.972 210.177 298.382  1.00 75.10           H  
ATOM   2980  HG2 LYS E 242     234.148 211.486 299.133  1.00 75.10           H  
ATOM   2981  HG3 LYS E 242     234.141 212.479 297.736  1.00 75.10           H  
ATOM   2982  HD2 LYS E 242     232.472 210.540 297.770  1.00 75.10           H  
ATOM   2983  HD3 LYS E 242     233.808 209.453 297.818  1.00 75.10           H  
ATOM   2984  HE2 LYS E 242     233.055 209.713 295.553  1.00 75.10           H  
ATOM   2985  HE3 LYS E 242     234.703 210.344 295.733  1.00 75.10           H  
ATOM   2986  HZ1 LYS E 242     232.280 212.052 295.747  1.00 75.10           H  
ATOM   2987  HZ2 LYS E 242     233.128 211.766 294.398  1.00 75.10           H  
ATOM   2988  HZ3 LYS E 242     233.844 212.578 295.608  1.00 75.10           H  
ATOM   2989  N   ARG E 243     237.079 213.814 296.965  1.00 77.74           N  
ATOM   2990  CA  ARG E 243     237.009 215.136 296.366  1.00 77.74           C  
ATOM   2991  C   ARG E 243     237.089 214.980 294.855  1.00 77.74           C  
ATOM   2992  O   ARG E 243     237.726 214.056 294.350  1.00 77.74           O  
ATOM   2993  CB  ARG E 243     238.133 216.037 296.889  1.00 77.74           C  
ATOM   2994  CG  ARG E 243     238.251 217.388 296.209  1.00 77.74           C  
ATOM   2995  CD  ARG E 243     237.173 218.338 296.675  1.00 77.74           C  
ATOM   2996  NE  ARG E 243     237.322 218.680 298.083  1.00 77.74           N  
ATOM   2997  CZ  ARG E 243     238.119 219.640 298.536  1.00 77.74           C  
ATOM   2998  NH1 ARG E 243     238.842 220.356 297.689  1.00 77.74           N  
ATOM   2999  NH2 ARG E 243     238.191 219.886 299.835  1.00 77.74           N1+
ATOM   3000  H   ARG E 243     237.607 213.092 296.488  1.00 77.74           H  
ATOM   3001  HA  ARG E 243     236.044 215.593 296.596  1.00 77.74           H  
ATOM   3002  HB2 ARG E 243     238.027 216.161 297.967  1.00 77.74           H  
ATOM   3003  HB3 ARG E 243     239.077 215.514 296.724  1.00 77.74           H  
ATOM   3004  HG2 ARG E 243     238.253 217.309 295.127  1.00 77.74           H  
ATOM   3005  HG3 ARG E 243     239.219 217.813 296.477  1.00 77.74           H  
ATOM   3006  HD2 ARG E 243     236.206 217.866 296.536  1.00 77.74           H  
ATOM   3007  HD3 ARG E 243     237.183 219.235 296.051  1.00 77.74           H  
ATOM   3008  HE  ARG E 243     236.778 218.156 298.748  1.00 77.74           H  
ATOM   3009 HH11 ARG E 243     239.109 221.308 297.920  1.00 77.74           H  
ATOM   3010 HH12 ARG E 243     238.687 220.241 296.705  1.00 77.74           H  
ATOM   3011 HH21 ARG E 243     237.600 219.406 300.485  1.00 77.74           H  
ATOM   3012 HH22 ARG E 243     238.743 220.677 300.126  1.00 77.74           H  
ATOM   3013  N   ASP E 244     236.429 215.885 294.140  1.00 80.39           N  
ATOM   3014  CA  ASP E 244     236.378 215.822 292.688  1.00 80.39           C  
ATOM   3015  C   ASP E 244     237.572 216.534 292.074  1.00 80.39           C  
ATOM   3016  O   ASP E 244     238.020 217.571 292.570  1.00 80.39           O  
ATOM   3017  CB  ASP E 244     235.080 216.438 292.171  1.00 80.39           C  
ATOM   3018  CG  ASP E 244     233.949 215.433 292.105  1.00 80.39           C  
ATOM   3019  OD1 ASP E 244     234.052 214.377 292.764  1.00 80.39           O  
ATOM   3020  OD2 ASP E 244     232.958 215.695 291.393  1.00 80.39           O1-
ATOM   3021  H   ASP E 244     235.875 216.594 294.598  1.00 80.39           H  
ATOM   3022  HA  ASP E 244     236.412 214.782 292.357  1.00 80.39           H  
ATOM   3023  HB2 ASP E 244     235.246 216.804 291.157  1.00 80.39           H  
ATOM   3024  HB3 ASP E 244     234.793 217.289 292.789  1.00 80.39           H  
ATOM   3025  N   VAL E 245     238.082 215.969 290.986  1.00 74.48           N  
ATOM   3026  CA  VAL E 245     239.255 216.483 290.292  1.00 74.48           C  
ATOM   3027  C   VAL E 245     238.751 217.208 289.050  1.00 74.48           C  
ATOM   3028  O   VAL E 245     238.447 216.583 288.033  1.00 74.48           O  
ATOM   3029  CB  VAL E 245     240.235 215.362 289.944  1.00 74.48           C  
ATOM   3030  CG1 VAL E 245     241.535 215.933 289.446  1.00 74.48           C  
ATOM   3031  CG2 VAL E 245     240.476 214.483 291.151  1.00 74.48           C  
ATOM   3032  H   VAL E 245     237.592 215.167 290.601  1.00 74.48           H  
ATOM   3033  HA  VAL E 245     239.778 217.196 290.930  1.00 74.48           H  
ATOM   3034  HB  VAL E 245     239.810 214.737 289.160  1.00 74.48           H  
ATOM   3035 HG11 VAL E 245     242.108 216.340 290.278  1.00 74.48           H  
ATOM   3036 HG12 VAL E 245     241.356 216.736 288.738  1.00 74.48           H  
ATOM   3037 HG13 VAL E 245     242.126 215.154 288.966  1.00 74.48           H  
ATOM   3038 HG21 VAL E 245     240.729 215.094 292.015  1.00 74.48           H  
ATOM   3039 HG22 VAL E 245     241.296 213.795 290.947  1.00 74.48           H  
ATOM   3040 HG23 VAL E 245     239.587 213.898 291.383  1.00 74.48           H  
ATOM   3041  N   LEU E 246     238.667 218.527 289.127  1.00 76.05           N  
ATOM   3042  CA  LEU E 246     238.094 219.350 288.074  1.00 76.05           C  
ATOM   3043  C   LEU E 246     239.150 219.738 287.053  1.00 76.05           C  
ATOM   3044  O   LEU E 246     240.345 219.761 287.356  1.00 76.05           O  
ATOM   3045  CB  LEU E 246     237.475 220.607 288.676  1.00 76.05           C  
ATOM   3046  CG  LEU E 246     235.976 220.596 288.949  1.00 76.05           C  
ATOM   3047  CD1 LEU E 246     235.612 219.474 289.891  1.00 76.05           C  
ATOM   3048  CD2 LEU E 246     235.568 221.924 289.533  1.00 76.05           C  
ATOM   3049  H   LEU E 246     238.933 218.972 289.992  1.00 76.05           H  
ATOM   3050  HA  LEU E 246     237.312 218.776 287.579  1.00 76.05           H  
ATOM   3051  HB2 LEU E 246     238.003 220.864 289.597  1.00 76.05           H  
ATOM   3052  HB3 LEU E 246     237.652 221.438 287.990  1.00 76.05           H  
ATOM   3053  HG  LEU E 246     235.449 220.449 288.006  1.00 76.05           H  
ATOM   3054 HD11 LEU E 246     236.145 219.586 290.837  1.00 76.05           H  
ATOM   3055 HD12 LEU E 246     235.861 218.509 289.457  1.00 76.05           H  
ATOM   3056 HD13 LEU E 246     234.541 219.489 290.090  1.00 76.05           H  
ATOM   3057 HD21 LEU E 246     236.023 222.035 290.513  1.00 76.05           H  
ATOM   3058 HD22 LEU E 246     234.489 221.931 289.656  1.00 76.05           H  
ATOM   3059 HD23 LEU E 246     235.869 222.745 288.883  1.00 76.05           H  
ATOM   3060  N   PRO E 247     238.742 220.031 285.815  1.00 78.08           N  
ATOM   3061  CA  PRO E 247     239.714 220.475 284.809  1.00 78.08           C  
ATOM   3062  C   PRO E 247     240.437 221.755 285.191  1.00 78.08           C  
ATOM   3063  O   PRO E 247     241.657 221.743 285.356  1.00 78.08           O  
ATOM   3064  CB  PRO E 247     238.847 220.675 283.562  1.00 78.08           C  
ATOM   3065  CG  PRO E 247     237.714 219.753 283.759  1.00 78.08           C  
ATOM   3066  CD  PRO E 247     237.419 219.791 285.224  1.00 78.08           C  
ATOM   3067  HA  PRO E 247     240.446 219.688 284.622  1.00 78.08           H  
ATOM   3068  HB2 PRO E 247     238.462 221.689 283.504  1.00 78.08           H  
ATOM   3069  HB3 PRO E 247     239.402 220.437 282.653  1.00 78.08           H  
ATOM   3070  HG2 PRO E 247     238.022 218.743 283.479  1.00 78.08           H  
ATOM   3071  HG3 PRO E 247     236.847 220.052 283.169  1.00 78.08           H  
ATOM   3072  HD2 PRO E 247     237.002 218.834 285.532  1.00 78.08           H  
ATOM   3073  HD3 PRO E 247     236.748 220.617 285.463  1.00 78.08           H  
ATOM   3074  N   GLU E 248     239.708 222.855 285.375  1.00 80.67           N  
ATOM   3075  CA  GLU E 248     240.301 224.146 285.719  1.00 80.67           C  
ATOM   3076  C   GLU E 248     239.691 224.612 287.031  1.00 80.67           C  
ATOM   3077  O   GLU E 248     238.727 225.391 287.034  1.00 80.67           O  
ATOM   3078  CB  GLU E 248     240.082 225.171 284.615  1.00 80.67           C  
ATOM   3079  CG  GLU E 248     240.605 224.734 283.270  1.00 80.67           C  
ATOM   3080  CD  GLU E 248     241.162 225.886 282.469  1.00 80.67           C  
ATOM   3081  OE1 GLU E 248     241.252 227.002 283.020  1.00 80.67           O  
ATOM   3082  OE2 GLU E 248     241.506 225.678 281.287  1.00 80.67           O1-
ATOM   3083  H   GLU E 248     238.711 222.828 285.234  1.00 80.67           H  
ATOM   3084  HA  GLU E 248     241.380 224.054 285.836  1.00 80.67           H  
ATOM   3085  HB2 GLU E 248     239.019 225.383 284.510  1.00 80.67           H  
ATOM   3086  HB3 GLU E 248     240.572 226.067 284.992  1.00 80.67           H  
ATOM   3087  HG2 GLU E 248     239.833 224.220 282.705  1.00 80.67           H  
ATOM   3088  HG3 GLU E 248     241.418 224.023 283.426  1.00 80.67           H  
ATOM   3089  N   PRO E 249     240.227 224.171 288.168  1.00 81.14           N  
ATOM   3090  CA  PRO E 249     239.540 224.414 289.445  1.00 81.14           C  
ATOM   3091  C   PRO E 249     239.472 225.873 289.852  1.00 81.14           C  
ATOM   3092  O   PRO E 249     238.628 226.217 290.687  1.00 81.14           O  
ATOM   3093  CB  PRO E 249     240.364 223.594 290.446  1.00 81.14           C  
ATOM   3094  CG  PRO E 249     241.685 223.409 289.794  1.00 81.14           C  
ATOM   3095  CD  PRO E 249     241.423 223.332 288.330  1.00 81.14           C  
ATOM   3096  HA  PRO E 249     238.523 224.020 289.400  1.00 81.14           H  
ATOM   3097  HB2 PRO E 249     240.457 224.090 291.414  1.00 81.14           H  
ATOM   3098  HB3 PRO E 249     239.889 222.620 290.577  1.00 81.14           H  
ATOM   3099  HG2 PRO E 249     242.161 222.495 290.144  1.00 81.14           H  
ATOM   3100  HG3 PRO E 249     242.319 224.271 290.006  1.00 81.14           H  
ATOM   3101  HD2 PRO E 249     241.194 222.305 288.042  1.00 81.14           H  
ATOM   3102  HD3 PRO E 249     242.276 223.714 287.768  1.00 81.14           H  
ATOM   3103  N   LYS E 250     240.306 226.746 289.297  1.00 82.81           N  
ATOM   3104  CA  LYS E 250     240.275 228.139 289.726  1.00 82.81           C  
ATOM   3105  C   LYS E 250     239.263 228.968 288.949  1.00 82.81           C  
ATOM   3106  O   LYS E 250     238.641 229.870 289.517  1.00 82.81           O  
ATOM   3107  CB  LYS E 250     241.666 228.760 289.601  1.00 82.81           C  
ATOM   3108  CG  LYS E 250     242.671 228.180 290.572  1.00 82.81           C  
ATOM   3109  CD  LYS E 250     244.013 228.871 290.464  1.00 82.81           C  
ATOM   3110  CE  LYS E 250     245.029 228.218 291.381  1.00 82.81           C  
ATOM   3111  NZ  LYS E 250     244.684 228.423 292.815  1.00 82.81           N1+
ATOM   3112  H   LYS E 250     240.933 226.437 288.570  1.00 82.81           H  
ATOM   3113  HA  LYS E 250     239.965 228.206 290.772  1.00 82.81           H  
ATOM   3114  HB2 LYS E 250     242.029 228.634 288.578  1.00 82.81           H  
ATOM   3115  HB3 LYS E 250     241.580 229.831 289.797  1.00 82.81           H  
ATOM   3116  HG2 LYS E 250     242.280 228.292 291.584  1.00 82.81           H  
ATOM   3117  HG3 LYS E 250     242.802 227.117 290.363  1.00 82.81           H  
ATOM   3118  HD2 LYS E 250     243.911 229.931 290.707  1.00 82.81           H  
ATOM   3119  HD3 LYS E 250     244.373 228.788 289.436  1.00 82.81           H  
ATOM   3120  HE2 LYS E 250     246.013 228.650 291.170  1.00 82.81           H  
ATOM   3121  HE3 LYS E 250     245.078 227.149 291.150  1.00 82.81           H  
ATOM   3122  HZ1 LYS E 250     244.635 229.411 293.029  1.00 82.81           H  
ATOM   3123  HZ2 LYS E 250     245.383 227.998 293.412  1.00 82.81           H  
ATOM   3124  HZ3 LYS E 250     243.788 228.000 293.025  1.00 82.81           H  
ATOM   3125  N   ALA E 251     239.086 228.686 287.658  1.00 81.32           N  
ATOM   3126  CA  ALA E 251     238.068 229.383 286.884  1.00 81.32           C  
ATOM   3127  C   ALA E 251     236.662 228.956 287.268  1.00 81.32           C  
ATOM   3128  O   ALA E 251     235.703 229.665 286.950  1.00 81.32           O  
ATOM   3129  CB  ALA E 251     238.293 229.154 285.391  1.00 81.32           C  
ATOM   3130  H   ALA E 251     239.597 227.940 287.212  1.00 81.32           H  
ATOM   3131  HA  ALA E 251     238.143 230.457 287.069  1.00 81.32           H  
ATOM   3132  HB1 ALA E 251     238.189 228.096 285.142  1.00 81.32           H  
ATOM   3133  HB2 ALA E 251     239.287 229.493 285.098  1.00 81.32           H  
ATOM   3134  HB3 ALA E 251     237.554 229.720 284.823  1.00 81.32           H  
ATOM   3135  N   ASN E 252     236.517 227.817 287.943  1.00 80.73           N  
ATOM   3136  CA  ASN E 252     235.224 227.318 288.379  1.00 80.73           C  
ATOM   3137  C   ASN E 252     234.973 227.560 289.859  1.00 80.73           C  
ATOM   3138  O   ASN E 252     233.968 227.084 290.392  1.00 80.73           O  
ATOM   3139  CB  ASN E 252     235.107 225.827 288.066  1.00 80.73           C  
ATOM   3140  CG  ASN E 252     235.155 225.545 286.582  1.00 80.73           C  
ATOM   3141  OD1 ASN E 252     236.069 224.887 286.092  1.00 80.73           O  
ATOM   3142  ND2 ASN E 252     234.169 226.046 285.856  1.00 80.73           N  
ATOM   3143  H   ASN E 252     237.328 227.220 288.043  1.00 80.73           H  
ATOM   3144  HA  ASN E 252     234.430 227.851 287.856  1.00 80.73           H  
ATOM   3145  HB2 ASN E 252     234.169 225.470 288.459  1.00 80.73           H  
ATOM   3146  HB3 ASN E 252     235.917 225.283 288.554  1.00 80.73           H  
ATOM   3147 HD21 ASN E 252     234.492 226.201 284.904  1.00 80.73           H  
ATOM   3148 HD22 ASN E 252     233.545 226.684 286.307  1.00 80.73           H  
ATOM   3149  N   ASN E 253     235.867 228.285 290.532  1.00 85.89           N  
ATOM   3150  CA  ASN E 253     235.674 228.695 291.922  1.00 85.89           C  
ATOM   3151  C   ASN E 253     235.585 227.500 292.867  1.00 85.89           C  
ATOM   3152  O   ASN E 253     234.778 227.480 293.796  1.00 85.89           O  
ATOM   3153  CB  ASN E 253     234.439 229.580 292.069  1.00 85.89           C  
ATOM   3154  CG  ASN E 253     234.678 230.982 291.577  1.00 85.89           C  
ATOM   3155  OD1 ASN E 253     235.773 231.521 291.717  1.00 85.89           O  
ATOM   3156  ND2 ASN E 253     233.654 231.583 290.994  1.00 85.89           N  
ATOM   3157  H   ASN E 253     236.667 228.660 290.039  1.00 85.89           H  
ATOM   3158  HA  ASN E 253     236.555 229.256 292.239  1.00 85.89           H  
ATOM   3159  HB2 ASN E 253     234.192 229.700 293.122  1.00 85.89           H  
ATOM   3160  HB3 ASN E 253     233.565 229.147 291.589  1.00 85.89           H  
ATOM   3161 HD21 ASN E 253     233.797 232.543 290.726  1.00 85.89           H  
ATOM   3162 HD22 ASN E 253     232.765 231.122 290.933  1.00 85.89           H  
ATOM   3163  N   SER E 254     236.414 226.496 292.626  1.00 85.61           N  
ATOM   3164  CA  SER E 254     236.545 225.357 293.521  1.00 85.61           C  
ATOM   3165  C   SER E 254     237.967 225.314 294.057  1.00 85.61           C  
ATOM   3166  O   SER E 254     238.920 225.609 293.330  1.00 85.61           O  
ATOM   3167  CB  SER E 254     236.205 224.055 292.799  1.00 85.61           C  
ATOM   3168  OG  SER E 254     237.161 223.775 291.797  1.00 85.61           O  
ATOM   3169  H   SER E 254     237.087 226.588 291.875  1.00 85.61           H  
ATOM   3170  HA  SER E 254     235.866 225.448 294.370  1.00 85.61           H  
ATOM   3171  HB2 SER E 254     235.232 224.143 292.321  1.00 85.61           H  
ATOM   3172  HB3 SER E 254     236.184 223.236 293.518  1.00 85.61           H  
ATOM   3173  HG  SER E 254     237.545 224.622 291.529  1.00 85.61           H  
ATOM   3174  N   ASP E 255     238.115 224.968 295.332  1.00 88.19           N  
ATOM   3175  CA  ASP E 255     239.421 224.852 295.973  1.00 88.19           C  
ATOM   3176  C   ASP E 255     239.872 223.396 295.884  1.00 88.19           C  
ATOM   3177  O   ASP E 255     239.259 222.508 296.480  1.00 88.19           O  
ATOM   3178  CB  ASP E 255     239.376 225.356 297.417  1.00 88.19           C  
ATOM   3179  CG  ASP E 255     238.339 224.649 298.254  1.00 88.19           C  
ATOM   3180  OD1 ASP E 255     238.435 224.755 299.494  1.00 88.19           O  
ATOM   3181  OD2 ASP E 255     237.428 224.019 297.682  1.00 88.19           O1-
ATOM   3182  H   ASP E 255     237.310 224.687 295.899  1.00 88.19           H  
ATOM   3183  HA  ASP E 255     240.142 225.469 295.438  1.00 88.19           H  
ATOM   3184  HB2 ASP E 255     239.153 226.424 297.410  1.00 88.19           H  
ATOM   3185  HB3 ASP E 255     240.362 225.219 297.867  1.00 88.19           H  
ATOM   3186  N   ASN E 256     240.936 223.148 295.117  1.00 84.99           N  
ATOM   3187  CA  ASN E 256     241.404 221.799 294.836  1.00 84.99           C  
ATOM   3188  C   ASN E 256     242.494 221.335 295.788  1.00 84.99           C  
ATOM   3189  O   ASN E 256     243.376 220.568 295.392  1.00 84.99           O  
ATOM   3190  CB  ASN E 256     241.901 221.723 293.395  1.00 84.99           C  
ATOM   3191  CG  ASN E 256     243.022 222.680 293.139  1.00 84.99           C  
ATOM   3192  OD1 ASN E 256     243.123 223.717 293.788  1.00 84.99           O  
ATOM   3193  ND2 ASN E 256     243.873 222.347 292.186  1.00 84.99           N  
ATOM   3194  H   ASN E 256     241.404 223.912 294.645  1.00 84.99           H  
ATOM   3195  HA  ASN E 256     240.572 221.101 294.939  1.00 84.99           H  
ATOM   3196  HB2 ASN E 256     241.083 221.959 292.718  1.00 84.99           H  
ATOM   3197  HB3 ASN E 256     242.214 220.707 293.188  1.00 84.99           H  
ATOM   3198 HD21 ASN E 256     244.743 222.840 292.134  1.00 84.99           H  
ATOM   3199 HD22 ASN E 256     243.759 221.473 291.708  1.00 84.99           H  
ATOM   3200  N   VAL E 257     242.457 221.771 297.044  1.00 86.98           N  
ATOM   3201  CA  VAL E 257     243.527 221.503 297.996  1.00 86.98           C  
ATOM   3202  C   VAL E 257     242.913 221.058 299.312  1.00 86.98           C  
ATOM   3203  O   VAL E 257     242.091 221.775 299.891  1.00 86.98           O  
ATOM   3204  CB  VAL E 257     244.414 222.743 298.221  1.00 86.98           C  
ATOM   3205  CG1 VAL E 257     245.303 222.544 299.432  1.00 86.98           C  
ATOM   3206  CG2 VAL E 257     245.246 223.039 296.987  1.00 86.98           C  
ATOM   3207  H   VAL E 257     241.679 222.346 297.333  1.00 86.98           H  
ATOM   3208  HA  VAL E 257     244.162 220.698 297.636  1.00 86.98           H  
ATOM   3209  HB  VAL E 257     243.777 223.607 298.422  1.00 86.98           H  
ATOM   3210 HG11 VAL E 257     245.965 221.695 299.257  1.00 86.98           H  
ATOM   3211 HG12 VAL E 257     244.765 222.379 300.357  1.00 86.98           H  
ATOM   3212 HG13 VAL E 257     245.935 223.422 299.571  1.00 86.98           H  
ATOM   3213 HG21 VAL E 257     245.682 222.108 296.637  1.00 86.98           H  
ATOM   3214 HG22 VAL E 257     246.036 223.754 297.218  1.00 86.98           H  
ATOM   3215 HG23 VAL E 257     244.612 223.441 296.198  1.00 86.98           H  
ATOM   3216  N   PHE E 258     243.319 219.885 299.789  1.00 87.44           N  
ATOM   3217  CA  PHE E 258     242.924 219.407 301.104  1.00 87.44           C  
ATOM   3218  C   PHE E 258     244.105 218.704 301.750  1.00 87.44           C  
ATOM   3219  O   PHE E 258     244.963 218.146 301.064  1.00 87.44           O  
ATOM   3220  CB  PHE E 258     241.711 218.471 301.036  1.00 87.44           C  
ATOM   3221  CG  PHE E 258     242.032 217.079 300.567  1.00 87.44           C  
ATOM   3222  CD1 PHE E 258     242.107 216.788 299.220  1.00 87.44           C  
ATOM   3223  CD2 PHE E 258     242.224 216.054 301.476  1.00 87.44           C  
ATOM   3224  CE1 PHE E 258     242.389 215.513 298.789  1.00 87.44           C  
ATOM   3225  CE2 PHE E 258     242.508 214.778 301.049  1.00 87.44           C  
ATOM   3226  CZ  PHE E 258     242.589 214.506 299.705  1.00 87.44           C  
ATOM   3227  H   PHE E 258     244.019 219.355 299.277  1.00 87.44           H  
ATOM   3228  HA  PHE E 258     242.662 220.261 301.729  1.00 87.44           H  
ATOM   3229  HB2 PHE E 258     241.273 218.407 302.033  1.00 87.44           H  
ATOM   3230  HB3 PHE E 258     240.955 218.908 300.382  1.00 87.44           H  
ATOM   3231  HD1 PHE E 258     241.956 217.572 298.492  1.00 87.44           H  
ATOM   3232  HD2 PHE E 258     242.159 216.250 302.538  1.00 87.44           H  
ATOM   3233  HE1 PHE E 258     242.462 215.303 297.731  1.00 87.44           H  
ATOM   3234  HE2 PHE E 258     242.667 213.991 301.773  1.00 87.44           H  
ATOM   3235  HZ  PHE E 258     242.815 213.506 299.374  1.00 87.44           H  
ATOM   3236  N   GLN E 259     244.141 218.733 303.078  1.00 94.36           N  
ATOM   3237  CA  GLN E 259     245.274 218.232 303.835  1.00 94.36           C  
ATOM   3238  C   GLN E 259     244.862 217.074 304.730  1.00 94.36           C  
ATOM   3239  O   GLN E 259     243.694 216.918 305.093  1.00 94.36           O  
ATOM   3240  CB  GLN E 259     245.899 219.336 304.691  1.00 94.36           C  
ATOM   3241  CG  GLN E 259     246.386 220.518 303.894  1.00 94.36           C  
ATOM   3242  CD  GLN E 259     246.992 221.587 304.766  1.00 94.36           C  
ATOM   3243  OE1 GLN E 259     247.119 222.739 304.357  1.00 94.36           O  
ATOM   3244  NE2 GLN E 259     247.374 221.214 305.977  1.00 94.36           N  
ATOM   3245  H   GLN E 259     243.350 219.092 303.588  1.00 94.36           H  
ATOM   3246  HA  GLN E 259     246.041 217.863 303.154  1.00 94.36           H  
ATOM   3247  HB2 GLN E 259     245.158 219.675 305.418  1.00 94.36           H  
ATOM   3248  HB3 GLN E 259     246.739 218.888 305.224  1.00 94.36           H  
ATOM   3249  HG2 GLN E 259     245.576 220.953 303.315  1.00 94.36           H  
ATOM   3250  HG3 GLN E 259     247.151 220.168 303.203  1.00 94.36           H  
ATOM   3251 HE21 GLN E 259     247.939 221.987 306.330  1.00 94.36           H  
ATOM   3252 HE22 GLN E 259     247.701 220.271 306.000  1.00 94.36           H  
ATOM   3253  N   VAL E 260     245.852 216.263 305.086  1.00 95.80           N  
ATOM   3254  CA  VAL E 260     245.687 215.147 306.007  1.00 95.80           C  
ATOM   3255  C   VAL E 260     246.622 215.378 307.183  1.00 95.80           C  
ATOM   3256  O   VAL E 260     247.825 215.593 306.990  1.00 95.80           O  
ATOM   3257  CB  VAL E 260     245.985 213.801 305.323  1.00 95.80           C  
ATOM   3258  CG1 VAL E 260     246.043 212.691 306.347  1.00 95.80           C  
ATOM   3259  CG2 VAL E 260     244.938 213.503 304.272  1.00 95.80           C  
ATOM   3260  H   VAL E 260     246.778 216.436 304.702  1.00 95.80           H  
ATOM   3261  HA  VAL E 260     244.663 215.115 306.383  1.00 95.80           H  
ATOM   3262  HB  VAL E 260     246.957 213.856 304.830  1.00 95.80           H  
ATOM   3263 HG11 VAL E 260     245.153 212.723 306.960  1.00 95.80           H  
ATOM   3264 HG12 VAL E 260     246.931 212.782 306.972  1.00 95.80           H  
ATOM   3265 HG13 VAL E 260     246.089 211.725 305.843  1.00 95.80           H  
ATOM   3266 HG21 VAL E 260     243.952 213.442 304.735  1.00 95.80           H  
ATOM   3267 HG22 VAL E 260     245.157 212.551 303.788  1.00 95.80           H  
ATOM   3268 HG23 VAL E 260     244.923 214.287 303.515  1.00 95.80           H  
ATOM   3269  N   SER E 261     246.073 215.336 308.397  1.00 97.86           N  
ATOM   3270  CA  SER E 261     246.861 215.679 309.578  1.00 97.86           C  
ATOM   3271  C   SER E 261     248.007 214.698 309.779  1.00 97.86           C  
ATOM   3272  O   SER E 261     249.162 215.102 309.948  1.00 97.86           O  
ATOM   3273  CB  SER E 261     245.959 215.724 310.811  1.00 97.86           C  
ATOM   3274  OG  SER E 261     246.558 216.470 311.854  1.00 97.86           O  
ATOM   3275  H   SER E 261     245.081 215.153 308.500  1.00 97.86           H  
ATOM   3276  HA  SER E 261     247.286 216.670 309.439  1.00 97.86           H  
ATOM   3277  HB2 SER E 261     245.725 214.715 311.154  1.00 97.86           H  
ATOM   3278  HB3 SER E 261     245.022 216.218 310.545  1.00 97.86           H  
ATOM   3279  HG  SER E 261     247.244 215.928 312.262  1.00 97.86           H  
ATOM   3280  N   GLU E 262     247.713 213.404 309.760  1.00 99.56           N  
ATOM   3281  CA  GLU E 262     248.742 212.389 309.927  1.00 99.56           C  
ATOM   3282  C   GLU E 262     248.153 211.045 309.542  1.00 99.56           C  
ATOM   3283  O   GLU E 262     246.934 210.857 309.553  1.00 99.56           O  
ATOM   3284  CB  GLU E 262     249.268 212.341 311.361  1.00 99.56           C  
ATOM   3285  CG  GLU E 262     248.236 211.887 312.373  1.00 99.56           C  
ATOM   3286  CD  GLU E 262     248.768 211.899 313.789  1.00 99.56           C  
ATOM   3287  OE1 GLU E 262     249.941 212.280 313.978  1.00 99.56           O  
ATOM   3288  OE2 GLU E 262     248.014 211.529 314.714  1.00 99.56           O1-
ATOM   3289  H   GLU E 262     246.766 213.092 309.603  1.00 99.56           H  
ATOM   3290  HA  GLU E 262     249.574 212.616 309.258  1.00 99.56           H  
ATOM   3291  HB2 GLU E 262     250.100 211.640 311.384  1.00 99.56           H  
ATOM   3292  HB3 GLU E 262     249.650 213.321 311.643  1.00 99.56           H  
ATOM   3293  HG2 GLU E 262     247.940 210.868 312.128  1.00 99.56           H  
ATOM   3294  HG3 GLU E 262     247.356 212.532 312.315  1.00 99.56           H  
ATOM   3295  N   ILE E 263     249.034 210.112 309.207  1.00 97.85           N  
ATOM   3296  CA  ILE E 263     248.654 208.745 308.878  1.00 97.85           C  
ATOM   3297  C   ILE E 263     249.295 207.838 309.917  1.00 97.85           C  
ATOM   3298  O   ILE E 263     250.519 207.660 309.924  1.00 97.85           O  
ATOM   3299  CB  ILE E 263     249.082 208.358 307.460  1.00 97.85           C  
ATOM   3300  CG1 ILE E 263     248.603 209.415 306.469  1.00 97.85           C  
ATOM   3301  CG2 ILE E 263     248.519 207.006 307.096  1.00 97.85           C  
ATOM   3302  CD1 ILE E 263     248.895 209.074 305.037  1.00 97.85           C  
ATOM   3303  H   ILE E 263     250.013 210.338 309.235  1.00 97.85           H  
ATOM   3304  HA  ILE E 263     247.574 208.636 308.941  1.00 97.85           H  
ATOM   3305  HB  ILE E 263     250.172 208.310 307.408  1.00 97.85           H  
ATOM   3306 HG12 ILE E 263     247.527 209.565 306.581  1.00 97.85           H  
ATOM   3307 HG13 ILE E 263     249.103 210.362 306.674  1.00 97.85           H  
ATOM   3308 HG21 ILE E 263     247.428 207.039 307.082  1.00 97.85           H  
ATOM   3309 HG22 ILE E 263     248.839 206.256 307.819  1.00 97.85           H  
ATOM   3310 HG23 ILE E 263     248.880 206.690 306.131  1.00 97.85           H  
ATOM   3311 HD11 ILE E 263     248.251 208.267 304.688  1.00 97.85           H  
ATOM   3312 HD12 ILE E 263     249.943 208.794 304.923  1.00 97.85           H  
ATOM   3313 HD13 ILE E 263     248.699 209.949 304.417  1.00 97.85           H  
ATOM   3314  N   GLN E 264     248.473 207.254 310.791  1.00100.69           N  
ATOM   3315  CA  GLN E 264     249.005 206.468 311.898  1.00100.69           C  
ATOM   3316  C   GLN E 264     249.547 205.131 311.410  1.00100.69           C  
ATOM   3317  O   GLN E 264     250.718 204.801 311.628  1.00100.69           O  
ATOM   3318  CB  GLN E 264     247.929 206.245 312.962  1.00100.69           C  
ATOM   3319  CG  GLN E 264     247.488 207.499 313.694  1.00100.69           C  
ATOM   3320  CD  GLN E 264     246.362 208.224 312.992  1.00100.69           C  
ATOM   3321  OE1 GLN E 264     245.682 207.656 312.133  1.00100.69           O  
ATOM   3322  NE2 GLN E 264     246.147 209.482 313.362  1.00100.69           N  
ATOM   3323  H   GLN E 264     247.476 207.426 310.725  1.00100.69           H  
ATOM   3324  HA  GLN E 264     249.840 207.005 312.353  1.00100.69           H  
ATOM   3325  HB2 GLN E 264     247.078 205.703 312.548  1.00100.69           H  
ATOM   3326  HB3 GLN E 264     248.371 205.589 313.715  1.00100.69           H  
ATOM   3327  HG2 GLN E 264     248.338 208.171 313.823  1.00100.69           H  
ATOM   3328  HG3 GLN E 264     247.132 207.222 314.686  1.00100.69           H  
ATOM   3329 HE21 GLN E 264     245.456 210.003 312.877  1.00100.69           H  
ATOM   3330 HE22 GLN E 264     246.796 209.968 313.994  1.00100.69           H  
ATOM   3331  N   GLN E 265     248.707 204.348 310.752  1.00103.52           N  
ATOM   3332  CA  GLN E 265     249.057 202.990 310.374  1.00103.52           C  
ATOM   3333  C   GLN E 265     249.833 202.976 309.063  1.00103.52           C  
ATOM   3334  O   GLN E 265     249.683 203.862 308.215  1.00103.52           O  
ATOM   3335  CB  GLN E 265     247.788 202.142 310.249  1.00103.52           C  
ATOM   3336  CG  GLN E 265     248.013 200.669 309.953  1.00103.52           C  
ATOM   3337  CD  GLN E 265     246.724 199.875 309.967  1.00103.52           C  
ATOM   3338  OE1 GLN E 265     245.849 200.107 310.796  1.00103.52           O  
ATOM   3339  NE2 GLN E 265     246.598 198.933 309.041  1.00103.52           N  
ATOM   3340  H   GLN E 265     247.799 204.704 310.503  1.00103.52           H  
ATOM   3341  HA  GLN E 265     249.688 202.555 311.152  1.00103.52           H  
ATOM   3342  HB2 GLN E 265     247.249 202.224 311.194  1.00103.52           H  
ATOM   3343  HB3 GLN E 265     247.154 202.562 309.465  1.00103.52           H  
ATOM   3344  HG2 GLN E 265     248.698 200.238 310.683  1.00103.52           H  
ATOM   3345  HG3 GLN E 265     248.447 200.577 308.962  1.00103.52           H  
ATOM   3346 HE21 GLN E 265     245.719 198.445 309.020  1.00103.52           H  
ATOM   3347 HE22 GLN E 265     247.335 198.776 308.375  1.00103.52           H  
ATOM   3348  N   THR E 266     250.671 201.957 308.904  1.00100.71           N  
ATOM   3349  CA  THR E 266     251.403 201.722 307.673  1.00100.71           C  
ATOM   3350  C   THR E 266     250.848 200.501 306.948  1.00100.71           C  
ATOM   3351  O   THR E 266     250.275 199.593 307.556  1.00100.71           O  
ATOM   3352  CB  THR E 266     252.894 201.530 307.957  1.00100.71           C  
ATOM   3353  OG1 THR E 266     253.107 200.252 308.567  1.00100.71           O  
ATOM   3354  CG2 THR E 266     253.406 202.614 308.889  1.00100.71           C  
ATOM   3355  H   THR E 266     250.786 201.278 309.641  1.00100.71           H  
ATOM   3356  HA  THR E 266     251.312 202.584 307.013  1.00100.71           H  
ATOM   3357  HB  THR E 266     253.461 201.543 307.036  1.00100.71           H  
ATOM   3358 HG21 THR E 266     253.002 202.501 309.896  1.00100.71           H  
ATOM   3359 HG22 THR E 266     253.138 203.595 308.499  1.00100.71           H  
ATOM   3360 HG23 THR E 266     254.493 202.555 308.954  1.00100.71           H  
ATOM   3361  HG1 THR E 266     254.006 200.258 308.911  1.00100.71           H  
ATOM   3362  N   GLY E 267     251.022 200.489 305.638  1.00 96.95           N  
ATOM   3363  CA  GLY E 267     250.538 199.398 304.823  1.00 96.95           C  
ATOM   3364  C   GLY E 267     250.218 199.883 303.425  1.00 96.95           C  
ATOM   3365  O   GLY E 267     250.737 200.897 302.975  1.00 96.95           O  
ATOM   3366  H   GLY E 267     251.513 201.251 305.187  1.00 96.95           H  
ATOM   3367  HA2 GLY E 267     251.293 198.615 304.766  1.00 96.95           H  
ATOM   3368  HA3 GLY E 267     249.630 198.977 305.259  1.00 96.95           H  
ATOM   3369  N   ALA E 268     249.349 199.133 302.752  1.00 93.57           N  
ATOM   3370  CA  ALA E 268     248.923 199.441 301.394  1.00 93.57           C  
ATOM   3371  C   ALA E 268     247.414 199.628 301.358  1.00 93.57           C  
ATOM   3372  O   ALA E 268     246.671 198.869 301.984  1.00 93.57           O  
ATOM   3373  CB  ALA E 268     249.333 198.335 300.422  1.00 93.57           C  
ATOM   3374  H   ALA E 268     248.892 198.362 303.216  1.00 93.57           H  
ATOM   3375  HA  ALA E 268     249.394 200.361 301.062  1.00 93.57           H  
ATOM   3376  HB1 ALA E 268     248.827 197.406 300.687  1.00 93.57           H  
ATOM   3377  HB2 ALA E 268     250.412 198.191 300.459  1.00 93.57           H  
ATOM   3378  HB3 ALA E 268     249.047 198.614 299.407  1.00 93.57           H  
ATOM   3379  N   PHE E 269     246.966 200.637 300.616  1.00 90.49           N  
ATOM   3380  CA  PHE E 269     245.552 200.958 300.517  1.00 90.49           C  
ATOM   3381  C   PHE E 269     245.204 201.281 299.074  1.00 90.49           C  
ATOM   3382  O   PHE E 269     246.024 201.815 298.327  1.00 90.49           O  
ATOM   3383  CB  PHE E 269     245.181 202.133 301.423  1.00 90.49           C  
ATOM   3384  CG  PHE E 269     245.720 202.011 302.811  1.00 90.49           C  
ATOM   3385  CD1 PHE E 269     245.206 201.073 303.685  1.00 90.49           C  
ATOM   3386  CD2 PHE E 269     246.747 202.828 303.242  1.00 90.49           C  
ATOM   3387  CE1 PHE E 269     245.703 200.955 304.964  1.00 90.49           C  
ATOM   3388  CE2 PHE E 269     247.248 202.713 304.521  1.00 90.49           C  
ATOM   3389  CZ  PHE E 269     246.725 201.777 305.382  1.00 90.49           C  
ATOM   3390  H   PHE E 269     247.633 201.248 300.159  1.00 90.49           H  
ATOM   3391  HA  PHE E 269     244.960 200.093 300.821  1.00 90.49           H  
ATOM   3392  HB2 PHE E 269     245.558 203.054 300.976  1.00 90.49           H  
ATOM   3393  HB3 PHE E 269     244.094 202.216 301.473  1.00 90.49           H  
ATOM   3394  HD1 PHE E 269     244.405 200.420 303.368  1.00 90.49           H  
ATOM   3395  HD2 PHE E 269     247.171 203.561 302.570  1.00 90.49           H  
ATOM   3396  HE1 PHE E 269     245.280 200.224 305.639  1.00 90.49           H  
ATOM   3397  HE2 PHE E 269     248.049 203.360 304.852  1.00 90.49           H  
ATOM   3398  HZ  PHE E 269     247.111 201.693 306.388  1.00 90.49           H  
ATOM   3399  N   VAL E 270     243.974 200.962 298.694  1.00 83.93           N  
ATOM   3400  CA  VAL E 270     243.514 201.095 297.317  1.00 83.93           C  
ATOM   3401  C   VAL E 270     242.737 202.393 297.172  1.00 83.93           C  
ATOM   3402  O   VAL E 270     242.162 202.912 298.133  1.00 83.93           O  
ATOM   3403  CB  VAL E 270     242.656 199.881 296.907  1.00 83.93           C  
ATOM   3404  CG1 VAL E 270     241.389 199.831 297.728  1.00 83.93           C  
ATOM   3405  CG2 VAL E 270     242.330 199.919 295.429  1.00 83.93           C  
ATOM   3406  H   VAL E 270     243.336 200.585 299.376  1.00 83.93           H  
ATOM   3407  HA  VAL E 270     244.377 201.129 296.648  1.00 83.93           H  
ATOM   3408  HB  VAL E 270     243.230 198.975 297.102  1.00 83.93           H  
ATOM   3409 HG11 VAL E 270     240.747 200.686 297.522  1.00 83.93           H  
ATOM   3410 HG12 VAL E 270     241.616 199.792 298.792  1.00 83.93           H  
ATOM   3411 HG13 VAL E 270     240.843 198.921 297.473  1.00 83.93           H  
ATOM   3412 HG21 VAL E 270     241.602 200.693 295.196  1.00 83.93           H  
ATOM   3413 HG22 VAL E 270     241.916 198.955 295.133  1.00 83.93           H  
ATOM   3414 HG23 VAL E 270     243.242 200.089 294.854  1.00 83.93           H  
ATOM   3415  N   GLY E 271     242.728 202.927 295.953  1.00 78.16           N  
ATOM   3416  CA  GLY E 271     241.947 204.101 295.629  1.00 78.16           C  
ATOM   3417  C   GLY E 271     241.189 203.923 294.332  1.00 78.16           C  
ATOM   3418  O   GLY E 271     241.659 203.226 293.430  1.00 78.16           O  
ATOM   3419  H   GLY E 271     243.278 202.489 295.220  1.00 78.16           H  
ATOM   3420  HA2 GLY E 271     241.231 204.312 296.421  1.00 78.16           H  
ATOM   3421  HA3 GLY E 271     242.606 204.962 295.532  1.00 78.16           H  
ATOM   3422  N   ARG E 272     240.021 204.542 294.222  1.00 75.91           N  
ATOM   3423  CA  ARG E 272     239.158 204.410 293.058  1.00 75.91           C  
ATOM   3424  C   ARG E 272     238.871 205.778 292.464  1.00 75.91           C  
ATOM   3425  O   ARG E 272     239.160 206.820 293.058  1.00 75.91           O  
ATOM   3426  CB  ARG E 272     237.833 203.727 293.418  1.00 75.91           C  
ATOM   3427  CG  ARG E 272     237.857 202.215 293.423  1.00 75.91           C  
ATOM   3428  CD  ARG E 272     238.446 201.694 294.702  1.00 75.91           C  
ATOM   3429  NE  ARG E 272     238.434 200.241 294.759  1.00 75.91           N  
ATOM   3430  CZ  ARG E 272     237.532 199.530 295.419  1.00 75.91           C  
ATOM   3431  NH1 ARG E 272     236.569 200.141 296.088  1.00 75.91           N  
ATOM   3432  NH2 ARG E 272     237.602 198.210 295.421  1.00 75.91           N1+
ATOM   3433  H   ARG E 272     239.774 205.206 294.954  1.00 75.91           H  
ATOM   3434  HA  ARG E 272     239.660 203.823 292.285  1.00 75.91           H  
ATOM   3435  HB2 ARG E 272     237.484 204.097 294.384  1.00 75.91           H  
ATOM   3436  HB3 ARG E 272     237.067 204.021 292.706  1.00 75.91           H  
ATOM   3437  HG2 ARG E 272     238.407 201.841 292.566  1.00 75.91           H  
ATOM   3438  HG3 ARG E 272     236.829 201.858 293.357  1.00 75.91           H  
ATOM   3439  HD2 ARG E 272     237.945 202.143 295.560  1.00 75.91           H  
ATOM   3440  HD3 ARG E 272     239.489 202.001 294.748  1.00 75.91           H  
ATOM   3441  HE  ARG E 272     239.149 199.734 294.256  1.00 75.91           H  
ATOM   3442 HH11 ARG E 272     235.918 199.546 296.563  1.00 75.91           H  
ATOM   3443 HH12 ARG E 272     236.499 201.135 296.095  1.00 75.91           H  
ATOM   3444 HH21 ARG E 272     238.350 197.675 294.978  1.00 75.91           H  
ATOM   3445 HH22 ARG E 272     236.944 197.665 295.948  1.00 75.91           H  
ATOM   3446  N   CYS E 273     238.291 205.767 291.269  1.00 75.72           N  
ATOM   3447  CA  CYS E 273     237.680 206.955 290.698  1.00 75.72           C  
ATOM   3448  C   CYS E 273     236.185 206.908 290.953  1.00 75.72           C  
ATOM   3449  O   CYS E 273     235.565 205.844 290.858  1.00 75.72           O  
ATOM   3450  CB  CYS E 273     237.950 207.065 289.201  1.00 75.72           C  
ATOM   3451  SG  CYS E 273     237.552 208.692 288.556  1.00 75.72           S  
ATOM   3452  H   CYS E 273     238.020 204.860 290.914  1.00 75.72           H  
ATOM   3453  HA  CYS E 273     238.078 207.818 291.219  1.00 75.72           H  
ATOM   3454  HB2 CYS E 273     237.412 206.219 288.751  1.00 75.72           H  
ATOM   3455  HB3 CYS E 273     239.033 206.883 289.132  1.00 75.72           H  
ATOM   3456  HG  CYS E 273     237.855 209.325 289.734  1.00 75.72           H  
ATOM   3457  N   THR E 274     235.603 208.059 291.269  1.00 74.04           N  
ATOM   3458  CA  THR E 274     234.217 208.147 291.710  1.00 74.04           C  
ATOM   3459  C   THR E 274     233.465 209.207 290.927  1.00 74.04           C  
ATOM   3460  O   THR E 274     232.775 210.060 291.485  1.00 74.04           O  
ATOM   3461  CB  THR E 274     234.148 208.440 293.195  1.00 74.04           C  
ATOM   3462  OG1 THR E 274     235.123 209.435 293.524  1.00 74.04           O  
ATOM   3463  CG2 THR E 274     234.426 207.193 293.983  1.00 74.04           C  
ATOM   3464  H   THR E 274     236.165 208.858 291.533  1.00 74.04           H  
ATOM   3465  HA  THR E 274     233.684 207.214 291.526  1.00 74.04           H  
ATOM   3466  HB  THR E 274     233.151 208.783 293.472  1.00 74.04           H  
ATOM   3467 HG21 THR E 274     235.486 206.943 293.940  1.00 74.04           H  
ATOM   3468 HG22 THR E 274     233.862 206.386 293.551  1.00 74.04           H  
ATOM   3469 HG23 THR E 274     234.118 207.344 295.017  1.00 74.04           H  
ATOM   3470  HG1 THR E 274     235.057 209.570 294.467  1.00 74.04           H  
ATOM   3471  N   GLU E 275     233.592 209.162 289.609  1.00 76.66           N  
ATOM   3472  CA  GLU E 275     232.956 210.131 288.730  1.00 76.66           C  
ATOM   3473  C   GLU E 275     232.484 209.363 287.501  1.00 76.66           C  
ATOM   3474  O   GLU E 275     232.298 208.143 287.538  1.00 76.66           O  
ATOM   3475  CB  GLU E 275     233.930 211.284 288.453  1.00 76.66           C  
ATOM   3476  CG  GLU E 275     233.340 212.487 287.756  1.00 76.66           C  
ATOM   3477  CD  GLU E 275     232.260 213.160 288.570  1.00 76.66           C  
ATOM   3478  OE1 GLU E 275     232.264 213.016 289.811  1.00 76.66           O  
ATOM   3479  OE2 GLU E 275     231.405 213.838 287.965  1.00 76.66           O1-
ATOM   3480  H   GLU E 275     233.719 208.247 289.237  1.00 76.66           H  
ATOM   3481  HA  GLU E 275     232.071 210.550 289.222  1.00 76.66           H  
ATOM   3482  HB2 GLU E 275     234.380 211.606 289.393  1.00 76.66           H  
ATOM   3483  HB3 GLU E 275     234.739 210.891 287.834  1.00 76.66           H  
ATOM   3484  HG2 GLU E 275     233.029 212.303 286.733  1.00 76.66           H  
ATOM   3485  HG3 GLU E 275     234.157 213.189 287.670  1.00 76.66           H  
ATOM   3486  N   MET E 276     232.190 210.065 286.420  1.00 71.09           N  
ATOM   3487  CA  MET E 276     231.974 209.440 285.126  1.00 71.09           C  
ATOM   3488  C   MET E 276     233.044 209.980 284.188  1.00 71.09           C  
ATOM   3489  O   MET E 276     232.962 211.126 283.736  1.00 71.09           O  
ATOM   3490  CB  MET E 276     230.567 209.718 284.608  1.00 71.09           C  
ATOM   3491  CG  MET E 276     230.116 208.760 283.536  1.00 71.09           C  
ATOM   3492  SD  MET E 276     230.639 207.077 283.868  1.00 71.09           S  
ATOM   3493  CE  MET E 276     230.551 206.394 282.222  1.00 71.09           C  
ATOM   3494  H   MET E 276     232.157 211.077 286.475  1.00 71.09           H  
ATOM   3495  HA  MET E 276     232.144 208.379 285.251  1.00 71.09           H  
ATOM   3496  HB2 MET E 276     230.471 210.746 284.255  1.00 71.09           H  
ATOM   3497  HB3 MET E 276     229.878 209.596 285.445  1.00 71.09           H  
ATOM   3498  HG2 MET E 276     230.567 209.071 282.594  1.00 71.09           H  
ATOM   3499  HG3 MET E 276     229.032 208.799 283.427  1.00 71.09           H  
ATOM   3500  HE1 MET E 276     230.836 205.341 282.241  1.00 71.09           H  
ATOM   3501  HE2 MET E 276     231.227 206.928 281.555  1.00 71.09           H  
ATOM   3502  HE3 MET E 276     229.536 206.478 281.831  1.00 71.09           H  
ATOM   3503  N   CYS E 277     234.057 209.160 283.918  1.00 74.84           N  
ATOM   3504  CA  CYS E 277     235.152 209.522 283.035  1.00 74.84           C  
ATOM   3505  C   CYS E 277     234.946 209.048 281.610  1.00 74.84           C  
ATOM   3506  O   CYS E 277     235.591 209.576 280.699  1.00 74.84           O  
ATOM   3507  CB  CYS E 277     236.465 208.936 283.552  1.00 74.84           C  
ATOM   3508  SG  CYS E 277     236.781 209.297 285.263  1.00 74.84           S  
ATOM   3509  H   CYS E 277     233.920 208.202 284.195  1.00 74.84           H  
ATOM   3510  HA  CYS E 277     235.237 210.614 282.984  1.00 74.84           H  
ATOM   3511  HB2 CYS E 277     237.252 209.384 282.930  1.00 74.84           H  
ATOM   3512  HB3 CYS E 277     236.453 207.862 283.347  1.00 74.84           H  
ATOM   3513  HG  CYS E 277     236.632 210.652 285.063  1.00 74.84           H  
ATOM   3514  N   GLY E 278     234.082 208.066 281.401  1.00 70.15           N  
ATOM   3515  CA  GLY E 278     233.912 207.491 280.088  1.00 70.15           C  
ATOM   3516  C   GLY E 278     234.003 205.984 280.112  1.00 70.15           C  
ATOM   3517  O   GLY E 278     233.489 205.343 281.030  1.00 70.15           O  
ATOM   3518  H   GLY E 278     233.488 207.712 282.134  1.00 70.15           H  
ATOM   3519  HA2 GLY E 278     232.925 207.758 279.707  1.00 70.15           H  
ATOM   3520  HA3 GLY E 278     234.647 207.876 279.379  1.00 70.15           H  
ATOM   3521  N   THR E 279     234.668 205.409 279.112  1.00 72.76           N  
ATOM   3522  CA  THR E 279     234.671 203.960 278.945  1.00 72.76           C  
ATOM   3523  C   THR E 279     235.328 203.263 280.127  1.00 72.76           C  
ATOM   3524  O   THR E 279     234.692 202.476 280.835  1.00 72.76           O  
ATOM   3525  CB  THR E 279     235.388 203.596 277.654  1.00 72.76           C  
ATOM   3526  OG1 THR E 279     234.853 204.382 276.592  1.00 72.76           O  
ATOM   3527  CG2 THR E 279     235.175 202.134 277.338  1.00 72.76           C  
ATOM   3528  H   THR E 279     235.025 205.964 278.347  1.00 72.76           H  
ATOM   3529  HA  THR E 279     233.638 203.608 278.894  1.00 72.76           H  
ATOM   3530  HB  THR E 279     236.455 203.807 277.737  1.00 72.76           H  
ATOM   3531 HG21 THR E 279     234.111 201.901 277.288  1.00 72.76           H  
ATOM   3532 HG22 THR E 279     235.648 201.507 278.093  1.00 72.76           H  
ATOM   3533 HG23 THR E 279     235.630 201.899 276.374  1.00 72.76           H  
ATOM   3534  HG1 THR E 279     234.086 203.891 276.283  1.00 72.76           H  
ATOM   3535  N   PHE E 280     236.608 203.527 280.343  1.00 76.36           N  
ATOM   3536  CA  PHE E 280     237.382 202.829 281.366  1.00 76.36           C  
ATOM   3537  C   PHE E 280     237.385 203.602 282.675  1.00 76.36           C  
ATOM   3538  O   PHE E 280     238.426 203.942 283.226  1.00 76.36           O  
ATOM   3539  CB  PHE E 280     238.793 202.576 280.859  1.00 76.36           C  
ATOM   3540  CG  PHE E 280     238.828 201.997 279.482  1.00 76.36           C  
ATOM   3541  CD1 PHE E 280     238.471 200.684 279.261  1.00 76.36           C  
ATOM   3542  CD2 PHE E 280     239.184 202.778 278.405  1.00 76.36           C  
ATOM   3543  CE1 PHE E 280     238.490 200.161 277.996  1.00 76.36           C  
ATOM   3544  CE2 PHE E 280     239.203 202.256 277.140  1.00 76.36           C  
ATOM   3545  CZ  PHE E 280     238.852 200.953 276.936  1.00 76.36           C  
ATOM   3546  H   PHE E 280     237.098 204.125 279.693  1.00 76.36           H  
ATOM   3547  HA  PHE E 280     236.928 201.853 281.555  1.00 76.36           H  
ATOM   3548  HB2 PHE E 280     239.349 203.512 280.852  1.00 76.36           H  
ATOM   3549  HB3 PHE E 280     239.304 201.894 281.538  1.00 76.36           H  
ATOM   3550  HD1 PHE E 280     238.162 200.060 280.088  1.00 76.36           H  
ATOM   3551  HD2 PHE E 280     239.435 203.806 278.552  1.00 76.36           H  
ATOM   3552  HE1 PHE E 280     238.192 199.135 277.828  1.00 76.36           H  
ATOM   3553  HE2 PHE E 280     239.475 202.878 276.297  1.00 76.36           H  
ATOM   3554  HZ  PHE E 280     238.810 200.574 275.925  1.00 76.36           H  
ATOM   3555  N   HIS E 281     236.186 203.888 283.181  1.00 73.04           N  
ATOM   3556  CA  HIS E 281     236.061 204.526 284.483  1.00 73.04           C  
ATOM   3557  C   HIS E 281     236.341 203.548 285.614  1.00 73.04           C  
ATOM   3558  O   HIS E 281     236.924 203.930 286.633  1.00 73.04           O  
ATOM   3559  CB  HIS E 281     234.665 205.126 284.635  1.00 73.04           C  
ATOM   3560  CG  HIS E 281     234.392 205.663 286.001  1.00 73.04           C  
ATOM   3561  ND1 HIS E 281     235.211 206.589 286.608  1.00 73.04           N  
ATOM   3562  CD2 HIS E 281     233.388 205.416 286.875  1.00 73.04           C  
ATOM   3563  CE1 HIS E 281     234.735 206.874 287.804  1.00 73.04           C  
ATOM   3564  NE2 HIS E 281     233.623 206.184 287.987  1.00 73.04           N  
ATOM   3565  H   HIS E 281     235.359 203.577 282.666  1.00 73.04           H  
ATOM   3566  HA  HIS E 281     236.807 205.303 284.530  1.00 73.04           H  
ATOM   3567  HB2 HIS E 281     233.922 204.352 284.426  1.00 73.04           H  
ATOM   3568  HB3 HIS E 281     234.522 205.918 283.899  1.00 73.04           H  
ATOM   3569  HD2 HIS E 281     232.543 204.747 286.717  1.00 73.04           H  
ATOM   3570  HE2 HIS E 281     232.971 206.248 288.772  1.00 73.04           H  
ATOM   3571  HE1 HIS E 281     235.106 207.549 288.558  1.00 73.04           H  
ATOM   3572  N   ALA E 282     235.949 202.291 285.449  1.00 72.26           N  
ATOM   3573  CA  ALA E 282     236.139 201.275 286.469  1.00 72.26           C  
ATOM   3574  C   ALA E 282     237.545 200.701 286.484  1.00 72.26           C  
ATOM   3575  O   ALA E 282     237.769 199.677 287.134  1.00 72.26           O  
ATOM   3576  CB  ALA E 282     235.132 200.143 286.272  1.00 72.26           C  
ATOM   3577  H   ALA E 282     235.467 202.016 284.603  1.00 72.26           H  
ATOM   3578  HA  ALA E 282     235.973 201.707 287.451  1.00 72.26           H  
ATOM   3579  HB1 ALA E 282     235.358 199.590 285.358  1.00 72.26           H  
ATOM   3580  HB2 ALA E 282     234.125 200.549 286.203  1.00 72.26           H  
ATOM   3581  HB3 ALA E 282     235.172 199.453 287.118  1.00 72.26           H  
ATOM   3582  N   MET E 283     238.488 201.324 285.785  1.00 78.03           N  
ATOM   3583  CA  MET E 283     239.835 200.788 285.631  1.00 78.03           C  
ATOM   3584  C   MET E 283     240.868 201.897 285.794  1.00 78.03           C  
ATOM   3585  O   MET E 283     241.813 202.020 285.014  1.00 78.03           O  
ATOM   3586  CB  MET E 283     239.974 200.090 284.282  1.00 78.03           C  
ATOM   3587  CG  MET E 283     239.104 198.858 284.150  1.00 78.03           C  
ATOM   3588  SD  MET E 283     238.625 198.477 282.461  1.00 78.03           S  
ATOM   3589  CE  MET E 283     237.389 197.219 282.753  1.00 78.03           C  
ATOM   3590  H   MET E 283     238.222 202.110 285.219  1.00 78.03           H  
ATOM   3591  HA  MET E 283     240.039 200.051 286.411  1.00 78.03           H  
ATOM   3592  HB2 MET E 283     241.008 199.780 284.122  1.00 78.03           H  
ATOM   3593  HB3 MET E 283     239.706 200.800 283.501  1.00 78.03           H  
ATOM   3594  HG2 MET E 283     238.178 198.991 284.703  1.00 78.03           H  
ATOM   3595  HG3 MET E 283     239.617 198.002 284.578  1.00 78.03           H  
ATOM   3596  HE1 MET E 283     237.020 196.845 281.799  1.00 78.03           H  
ATOM   3597  HE2 MET E 283     236.556 197.638 283.318  1.00 78.03           H  
ATOM   3598  HE3 MET E 283     237.830 196.390 283.310  1.00 78.03           H  
ATOM   3599  N   MET E 284     240.692 202.731 286.818  1.00 76.69           N  
ATOM   3600  CA  MET E 284     241.613 203.820 287.116  1.00 76.69           C  
ATOM   3601  C   MET E 284     242.196 203.703 288.517  1.00 76.69           C  
ATOM   3602  O   MET E 284     242.580 204.706 289.120  1.00 76.69           O  
ATOM   3603  CB  MET E 284     240.928 205.175 286.965  1.00 76.69           C  
ATOM   3604  CG  MET E 284     240.484 205.522 285.582  1.00 76.69           C  
ATOM   3605  SD  MET E 284     239.935 207.231 285.513  1.00 76.69           S  
ATOM   3606  CE  MET E 284     241.269 208.035 286.380  1.00 76.69           C  
ATOM   3607  H   MET E 284     239.945 202.517 287.463  1.00 76.69           H  
ATOM   3608  HA  MET E 284     242.471 203.788 286.440  1.00 76.69           H  
ATOM   3609  HB2 MET E 284     241.691 205.874 287.276  1.00 76.69           H  
ATOM   3610  HB3 MET E 284     240.084 205.231 287.653  1.00 76.69           H  
ATOM   3611  HG2 MET E 284     239.688 204.847 285.267  1.00 76.69           H  
ATOM   3612  HG3 MET E 284     241.347 205.352 284.941  1.00 76.69           H  
ATOM   3613  HE1 MET E 284     241.288 209.104 286.152  1.00 76.69           H  
ATOM   3614  HE2 MET E 284     242.231 207.643 286.034  1.00 76.69           H  
ATOM   3615  HE3 MET E 284     241.216 207.915 287.464  1.00 76.69           H  
ATOM   3616  N   ASN E 285     242.263 202.493 289.059  1.00 77.90           N  
ATOM   3617  CA  ASN E 285     242.678 202.331 290.442  1.00 77.90           C  
ATOM   3618  C   ASN E 285     244.154 202.668 290.616  1.00 77.90           C  
ATOM   3619  O   ASN E 285     244.943 202.620 289.671  1.00 77.90           O  
ATOM   3620  CB  ASN E 285     242.412 200.908 290.916  1.00 77.90           C  
ATOM   3621  CG  ASN E 285     241.032 200.426 290.551  1.00 77.90           C  
ATOM   3622  OD1 ASN E 285     240.033 201.000 290.971  1.00 77.90           O  
ATOM   3623  ND2 ASN E 285     240.967 199.364 289.761  1.00 77.90           N  
ATOM   3624  H   ASN E 285     242.060 201.679 288.503  1.00 77.90           H  
ATOM   3625  HA  ASN E 285     242.098 203.014 291.061  1.00 77.90           H  
ATOM   3626  HB2 ASN E 285     242.534 200.841 291.998  1.00 77.90           H  
ATOM   3627  HB3 ASN E 285     243.153 200.267 290.444  1.00 77.90           H  
ATOM   3628 HD21 ASN E 285     240.042 199.020 289.554  1.00 77.90           H  
ATOM   3629 HD22 ASN E 285     241.796 198.845 289.531  1.00 77.90           H  
ATOM   3630  N   PHE E 286     244.515 203.028 291.846  1.00 80.48           N  
ATOM   3631  CA  PHE E 286     245.896 203.268 292.231  1.00 80.48           C  
ATOM   3632  C   PHE E 286     246.113 202.670 293.612  1.00 80.48           C  
ATOM   3633  O   PHE E 286     245.244 201.982 294.152  1.00 80.48           O  
ATOM   3634  CB  PHE E 286     246.241 204.761 292.197  1.00 80.48           C  
ATOM   3635  CG  PHE E 286     245.377 205.610 293.080  1.00 80.48           C  
ATOM   3636  CD1 PHE E 286     244.163 206.092 292.629  1.00 80.48           C  
ATOM   3637  CD2 PHE E 286     245.790 205.952 294.351  1.00 80.48           C  
ATOM   3638  CE1 PHE E 286     243.374 206.881 293.438  1.00 80.48           C  
ATOM   3639  CE2 PHE E 286     245.002 206.739 295.161  1.00 80.48           C  
ATOM   3640  CZ  PHE E 286     243.794 207.204 294.704  1.00 80.48           C  
ATOM   3641  H   PHE E 286     243.817 203.034 292.579  1.00 80.48           H  
ATOM   3642  HA  PHE E 286     246.578 202.768 291.549  1.00 80.48           H  
ATOM   3643  HB2 PHE E 286     247.286 204.916 292.461  1.00 80.48           H  
ATOM   3644  HB3 PHE E 286     246.124 205.112 291.171  1.00 80.48           H  
ATOM   3645  HD1 PHE E 286     243.824 205.819 291.647  1.00 80.48           H  
ATOM   3646  HD2 PHE E 286     246.744 205.601 294.721  1.00 80.48           H  
ATOM   3647  HE1 PHE E 286     242.424 207.247 293.078  1.00 80.48           H  
ATOM   3648  HE2 PHE E 286     245.336 206.995 296.156  1.00 80.48           H  
ATOM   3649  HZ  PHE E 286     243.175 207.826 295.337  1.00 80.48           H  
ATOM   3650  N   GLU E 287     247.283 202.924 294.188  1.00 88.31           N  
ATOM   3651  CA  GLU E 287     247.608 202.400 295.505  1.00 88.31           C  
ATOM   3652  C   GLU E 287     248.376 203.450 296.292  1.00 88.31           C  
ATOM   3653  O   GLU E 287     248.966 204.371 295.728  1.00 88.31           O  
ATOM   3654  CB  GLU E 287     248.422 201.106 295.420  1.00 88.31           C  
ATOM   3655  CG  GLU E 287     248.348 200.256 296.673  1.00 88.31           C  
ATOM   3656  CD  GLU E 287     249.156 198.984 296.572  1.00 88.31           C  
ATOM   3657  OE1 GLU E 287     250.398 199.072 296.520  1.00 88.31           O  
ATOM   3658  OE2 GLU E 287     248.550 197.894 296.545  1.00 88.31           O1-
ATOM   3659  H   GLU E 287     247.989 203.459 293.691  1.00 88.31           H  
ATOM   3660  HA  GLU E 287     246.684 202.189 296.041  1.00 88.31           H  
ATOM   3661  HB2 GLU E 287     248.049 200.506 294.588  1.00 88.31           H  
ATOM   3662  HB3 GLU E 287     249.460 201.363 295.220  1.00 88.31           H  
ATOM   3663  HG2 GLU E 287     247.304 200.022 296.870  1.00 88.31           H  
ATOM   3664  HG3 GLU E 287     248.727 200.812 297.530  1.00 88.31           H  
ATOM   3665  N   VAL E 288     248.359 203.297 297.613  1.00 90.00           N  
ATOM   3666  CA  VAL E 288     249.036 204.205 298.529  1.00 90.00           C  
ATOM   3667  C   VAL E 288     249.860 203.370 299.496  1.00 90.00           C  
ATOM   3668  O   VAL E 288     249.308 202.549 300.236  1.00 90.00           O  
ATOM   3669  CB  VAL E 288     248.044 205.093 299.295  1.00 90.00           C  
ATOM   3670  CG1 VAL E 288     248.734 205.774 300.456  1.00 90.00           C  
ATOM   3671  CG2 VAL E 288     247.433 206.117 298.364  1.00 90.00           C  
ATOM   3672  H   VAL E 288     247.787 202.551 298.000  1.00 90.00           H  
ATOM   3673  HA  VAL E 288     249.713 204.855 297.978  1.00 90.00           H  
ATOM   3674  HB  VAL E 288     247.240 204.475 299.698  1.00 90.00           H  
ATOM   3675 HG11 VAL E 288     249.650 206.264 300.122  1.00 90.00           H  
ATOM   3676 HG12 VAL E 288     248.959 205.049 301.235  1.00 90.00           H  
ATOM   3677 HG13 VAL E 288     248.070 206.521 300.891  1.00 90.00           H  
ATOM   3678 HG21 VAL E 288     248.213 206.738 297.924  1.00 90.00           H  
ATOM   3679 HG22 VAL E 288     246.733 206.746 298.913  1.00 90.00           H  
ATOM   3680 HG23 VAL E 288     246.888 205.611 297.567  1.00 90.00           H  
ATOM   3681  N   ARG E 289     251.174 203.570 299.488  1.00 95.20           N  
ATOM   3682  CA  ARG E 289     252.087 202.893 300.401  1.00 95.20           C  
ATOM   3683  C   ARG E 289     252.576 203.895 301.435  1.00 95.20           C  
ATOM   3684  O   ARG E 289     253.238 204.878 301.085  1.00 95.20           O  
ATOM   3685  CB  ARG E 289     253.271 202.285 299.655  1.00 95.20           C  
ATOM   3686  CG  ARG E 289     252.959 200.988 298.955  1.00 95.20           C  
ATOM   3687  CD  ARG E 289     253.576 199.811 299.676  1.00 95.20           C  
ATOM   3688  NE  ARG E 289     253.203 198.552 299.045  1.00 95.20           N  
ATOM   3689  CZ  ARG E 289     253.779 198.068 297.952  1.00 95.20           C  
ATOM   3690  NH1 ARG E 289     253.374 196.914 297.443  1.00 95.20           N  
ATOM   3691  NH2 ARG E 289     254.765 198.731 297.370  1.00 95.20           N1+
ATOM   3692  H   ARG E 289     251.549 204.253 298.859  1.00 95.20           H  
ATOM   3693  HA  ARG E 289     251.568 202.095 300.935  1.00 95.20           H  
ATOM   3694  HB2 ARG E 289     253.606 203.008 298.910  1.00 95.20           H  
ATOM   3695  HB3 ARG E 289     254.101 202.138 300.350  1.00 95.20           H  
ATOM   3696  HG2 ARG E 289     253.379 201.033 297.955  1.00 95.20           H  
ATOM   3697  HG3 ARG E 289     251.879 200.850 298.865  1.00 95.20           H  
ATOM   3698  HD2 ARG E 289     253.208 199.805 300.704  1.00 95.20           H  
ATOM   3699  HD3 ARG E 289     254.663 199.920 299.713  1.00 95.20           H  
ATOM   3700  HE  ARG E 289     252.398 198.064 299.397  1.00 95.20           H  
ATOM   3701 HH11 ARG E 289     253.724 196.627 296.531  1.00 95.20           H  
ATOM   3702 HH12 ARG E 289     252.515 196.509 297.757  1.00 95.20           H  
ATOM   3703 HH21 ARG E 289     255.085 199.602 297.743  1.00 95.20           H  
ATOM   3704 HH22 ARG E 289     255.288 198.254 296.645  1.00 95.20           H  
ATOM   3705  N   VAL E 290     252.254 203.651 302.696  1.00 97.63           N  
ATOM   3706  CA  VAL E 290     252.686 204.508 303.791  1.00 97.63           C  
ATOM   3707  C   VAL E 290     253.816 203.799 304.521  1.00 97.63           C  
ATOM   3708  O   VAL E 290     253.617 202.720 305.089  1.00 97.63           O  
ATOM   3709  CB  VAL E 290     251.525 204.837 304.738  1.00 97.63           C  
ATOM   3710  CG1 VAL E 290     252.021 205.655 305.906  1.00 97.63           C  
ATOM   3711  CG2 VAL E 290     250.444 205.586 303.995  1.00 97.63           C  
ATOM   3712  H   VAL E 290     251.703 202.826 302.905  1.00 97.63           H  
ATOM   3713  HA  VAL E 290     253.047 205.453 303.401  1.00 97.63           H  
ATOM   3714  HB  VAL E 290     251.097 203.906 305.112  1.00 97.63           H  
ATOM   3715 HG11 VAL E 290     252.556 206.537 305.556  1.00 97.63           H  
ATOM   3716 HG12 VAL E 290     252.677 205.043 306.517  1.00 97.63           H  
ATOM   3717 HG13 VAL E 290     251.182 205.962 306.530  1.00 97.63           H  
ATOM   3718 HG21 VAL E 290     250.738 206.624 303.833  1.00 97.63           H  
ATOM   3719 HG22 VAL E 290     249.520 205.535 304.558  1.00 97.63           H  
ATOM   3720 HG23 VAL E 290     250.240 205.123 303.035  1.00 97.63           H  
ATOM   3721  N   VAL E 291     255.004 204.401 304.500  1.00100.39           N  
ATOM   3722  CA  VAL E 291     256.193 203.792 305.086  1.00100.39           C  
ATOM   3723  C   VAL E 291     256.761 204.712 306.154  1.00100.39           C  
ATOM   3724  O   VAL E 291     256.211 205.788 306.420  1.00100.39           O  
ATOM   3725  CB  VAL E 291     257.251 203.487 304.013  1.00100.39           C  
ATOM   3726  CG1 VAL E 291     256.697 202.528 302.981  1.00100.39           C  
ATOM   3727  CG2 VAL E 291     257.706 204.770 303.353  1.00100.39           C  
ATOM   3728  H   VAL E 291     255.080 205.327 304.090  1.00100.39           H  
ATOM   3729  HA  VAL E 291     255.943 202.856 305.584  1.00100.39           H  
ATOM   3730  HB  VAL E 291     258.111 203.007 304.481  1.00100.39           H  
ATOM   3731 HG11 VAL E 291     255.926 203.011 302.380  1.00100.39           H  
ATOM   3732 HG12 VAL E 291     256.272 201.663 303.485  1.00100.39           H  
ATOM   3733 HG13 VAL E 291     257.503 202.201 302.322  1.00100.39           H  
ATOM   3734 HG21 VAL E 291     256.879 205.271 302.852  1.00100.39           H  
ATOM   3735 HG22 VAL E 291     258.470 204.536 302.611  1.00100.39           H  
ATOM   3736 HG23 VAL E 291     258.149 205.444 304.082  1.00100.39           H  
ATOM   3737  N   GLU E 292     257.862 204.297 306.770  1.00105.44           N  
ATOM   3738  CA  GLU E 292     258.492 205.078 307.819  1.00105.44           C  
ATOM   3739  C   GLU E 292     259.228 206.276 307.234  1.00105.44           C  
ATOM   3740  O   GLU E 292     259.602 206.274 306.060  1.00105.44           O  
ATOM   3741  CB  GLU E 292     259.452 204.200 308.614  1.00105.44           C  
ATOM   3742  CG  GLU E 292     258.762 203.097 309.396  1.00105.44           C  
ATOM   3743  CD  GLU E 292     257.829 203.633 310.464  1.00105.44           C  
ATOM   3744  OE1 GLU E 292     256.901 202.899 310.861  1.00105.44           O  
ATOM   3745  OE2 GLU E 292     258.025 204.780 310.915  1.00105.44           O1-
ATOM   3746  H   GLU E 292     258.289 203.420 306.510  1.00105.44           H  
ATOM   3747  HA  GLU E 292     257.710 205.433 308.489  1.00105.44           H  
ATOM   3748  HB2 GLU E 292     260.161 203.743 307.922  1.00105.44           H  
ATOM   3749  HB3 GLU E 292     260.035 204.816 309.300  1.00105.44           H  
ATOM   3750  HG2 GLU E 292     259.531 202.486 309.875  1.00105.44           H  
ATOM   3751  HG3 GLU E 292     258.211 202.453 308.706  1.00105.44           H  
ATOM   3752  N   PRO E 293     259.436 207.327 308.033  1.00106.33           N  
ATOM   3753  CA  PRO E 293     260.106 208.525 307.500  1.00106.33           C  
ATOM   3754  C   PRO E 293     261.486 208.256 306.928  1.00106.33           C  
ATOM   3755  O   PRO E 293     261.826 208.794 305.867  1.00106.33           O  
ATOM   3756  CB  PRO E 293     260.167 209.454 308.719  1.00106.33           C  
ATOM   3757  CG  PRO E 293     259.022 209.026 309.566  1.00106.33           C  
ATOM   3758  CD  PRO E 293     258.913 207.545 309.393  1.00106.33           C  
ATOM   3759  HA  PRO E 293     259.478 208.969 306.727  1.00106.33           H  
ATOM   3760  HB2 PRO E 293     261.095 209.294 309.272  1.00106.33           H  
ATOM   3761  HB3 PRO E 293     260.083 210.501 308.425  1.00106.33           H  
ATOM   3762  HG2 PRO E 293     258.107 209.485 309.189  1.00106.33           H  
ATOM   3763  HG3 PRO E 293     259.174 209.289 310.613  1.00106.33           H  
ATOM   3764  HD2 PRO E 293     257.872 207.235 309.499  1.00106.33           H  
ATOM   3765  HD3 PRO E 293     259.541 207.029 310.122  1.00106.33           H  
ATOM   3766  N   ASN E 294     262.296 207.433 307.594  1.00108.81           N  
ATOM   3767  CA  ASN E 294     263.637 207.162 307.087  1.00108.81           C  
ATOM   3768  C   ASN E 294     263.592 206.287 305.842  1.00108.81           C  
ATOM   3769  O   ASN E 294     264.365 206.496 304.899  1.00108.81           O  
ATOM   3770  CB  ASN E 294     264.488 206.519 308.177  1.00108.81           C  
ATOM   3771  CG  ASN E 294     264.708 207.444 309.354  1.00108.81           C  
ATOM   3772  OD1 ASN E 294     264.240 207.182 310.461  1.00108.81           O  
ATOM   3773  ND2 ASN E 294     265.421 208.539 309.118  1.00108.81           N  
ATOM   3774  H   ASN E 294     261.986 206.999 308.452  1.00108.81           H  
ATOM   3775  HA  ASN E 294     264.102 208.102 306.787  1.00108.81           H  
ATOM   3776  HB2 ASN E 294     265.461 206.251 307.764  1.00108.81           H  
ATOM   3777  HB3 ASN E 294     264.012 205.604 308.532  1.00108.81           H  
ATOM   3778 HD21 ASN E 294     265.571 209.144 309.910  1.00108.81           H  
ATOM   3779 HD22 ASN E 294     265.828 208.701 308.219  1.00108.81           H  
ATOM   3780  N   ASP E 295     262.695 205.299 305.818  1.00109.09           N  
ATOM   3781  CA  ASP E 295     262.493 204.532 304.595  1.00109.09           C  
ATOM   3782  C   ASP E 295     262.009 205.425 303.464  1.00109.09           C  
ATOM   3783  O   ASP E 295     262.406 205.236 302.310  1.00109.09           O  
ATOM   3784  CB  ASP E 295     261.501 203.398 304.837  1.00109.09           C  
ATOM   3785  CG  ASP E 295     262.140 202.202 305.512  1.00109.09           C  
ATOM   3786  OD1 ASP E 295     263.384 202.101 305.483  1.00109.09           O  
ATOM   3787  OD2 ASP E 295     261.399 201.361 306.063  1.00109.09           O1-
ATOM   3788  H   ASP E 295     262.119 205.097 306.619  1.00109.09           H  
ATOM   3789  HA  ASP E 295     263.445 204.112 304.263  1.00109.09           H  
ATOM   3790  HB2 ASP E 295     261.111 203.061 303.875  1.00109.09           H  
ATOM   3791  HB3 ASP E 295     260.659 203.760 305.430  1.00109.09           H  
ATOM   3792  N   PHE E 296     261.168 206.412 303.774  1.00105.42           N  
ATOM   3793  CA  PHE E 296     260.726 207.351 302.751  1.00105.42           C  
ATOM   3794  C   PHE E 296     261.890 208.188 302.235  1.00105.42           C  
ATOM   3795  O   PHE E 296     261.987 208.457 301.033  1.00105.42           O  
ATOM   3796  CB  PHE E 296     259.626 208.251 303.306  1.00105.42           C  
ATOM   3797  CG  PHE E 296     259.198 209.332 302.364  1.00105.42           C  
ATOM   3798  CD1 PHE E 296     258.606 209.019 301.155  1.00105.42           C  
ATOM   3799  CD2 PHE E 296     259.384 210.663 302.688  1.00105.42           C  
ATOM   3800  CE1 PHE E 296     258.210 210.013 300.288  1.00105.42           C  
ATOM   3801  CE2 PHE E 296     258.987 211.661 301.823  1.00105.42           C  
ATOM   3802  CZ  PHE E 296     258.401 211.335 300.624  1.00105.42           C  
ATOM   3803  H   PHE E 296     260.784 206.466 304.711  1.00105.42           H  
ATOM   3804  HA  PHE E 296     260.326 206.790 301.905  1.00105.42           H  
ATOM   3805  HB2 PHE E 296     258.755 207.640 303.540  1.00105.42           H  
ATOM   3806  HB3 PHE E 296     259.958 208.704 304.236  1.00105.42           H  
ATOM   3807  HD1 PHE E 296     258.454 207.986 300.883  1.00105.42           H  
ATOM   3808  HD2 PHE E 296     259.858 210.923 303.619  1.00105.42           H  
ATOM   3809  HE1 PHE E 296     257.744 209.754 299.346  1.00105.42           H  
ATOM   3810  HE2 PHE E 296     259.139 212.698 302.087  1.00105.42           H  
ATOM   3811  HZ  PHE E 296     258.092 212.113 299.940  1.00105.42           H  
ATOM   3812  N   LYS E 297     262.782 208.612 303.132  1.00108.42           N  
ATOM   3813  CA  LYS E 297     263.944 209.387 302.710  1.00108.42           C  
ATOM   3814  C   LYS E 297     264.858 208.561 301.814  1.00108.42           C  
ATOM   3815  O   LYS E 297     265.373 209.058 300.804  1.00108.42           O  
ATOM   3816  CB  LYS E 297     264.701 209.896 303.934  1.00108.42           C  
ATOM   3817  CG  LYS E 297     265.882 210.783 303.608  1.00108.42           C  
ATOM   3818  CD  LYS E 297     266.533 211.304 304.876  1.00108.42           C  
ATOM   3819  CE  LYS E 297     267.658 212.274 304.564  1.00108.42           C  
ATOM   3820  NZ  LYS E 297     268.806 211.596 303.907  1.00108.42           N1+
ATOM   3821  H   LYS E 297     262.630 208.399 304.113  1.00108.42           H  
ATOM   3822  HA  LYS E 297     263.610 210.239 302.116  1.00108.42           H  
ATOM   3823  HB2 LYS E 297     264.001 210.463 304.551  1.00108.42           H  
ATOM   3824  HB3 LYS E 297     265.051 209.044 304.519  1.00108.42           H  
ATOM   3825  HG2 LYS E 297     266.615 210.215 303.034  1.00108.42           H  
ATOM   3826  HG3 LYS E 297     265.540 211.626 303.006  1.00108.42           H  
ATOM   3827  HD2 LYS E 297     266.909 210.472 305.474  1.00108.42           H  
ATOM   3828  HD3 LYS E 297     265.782 211.838 305.463  1.00108.42           H  
ATOM   3829  HE2 LYS E 297     267.980 212.747 305.498  1.00108.42           H  
ATOM   3830  HE3 LYS E 297     267.262 213.066 303.919  1.00108.42           H  
ATOM   3831  HZ1 LYS E 297     269.181 210.861 304.491  1.00108.42           H  
ATOM   3832  HZ2 LYS E 297     269.543 212.258 303.702  1.00108.42           H  
ATOM   3833  HZ3 LYS E 297     268.518 211.170 303.029  1.00108.42           H  
ATOM   3834  N   ALA E 298     265.073 207.294 302.175  1.00107.72           N  
ATOM   3835  CA  ALA E 298     265.858 206.406 301.326  1.00107.72           C  
ATOM   3836  C   ALA E 298     265.198 206.216 299.968  1.00107.72           C  
ATOM   3837  O   ALA E 298     265.871 206.238 298.931  1.00107.72           O  
ATOM   3838  CB  ALA E 298     266.058 205.059 302.016  1.00107.72           C  
ATOM   3839  H   ALA E 298     264.660 206.927 303.024  1.00107.72           H  
ATOM   3840  HA  ALA E 298     266.840 206.850 301.145  1.00107.72           H  
ATOM   3841  HB1 ALA E 298     265.096 204.580 302.204  1.00107.72           H  
ATOM   3842  HB2 ALA E 298     266.578 205.202 302.963  1.00107.72           H  
ATOM   3843  HB3 ALA E 298     266.659 204.411 301.376  1.00107.72           H  
ATOM   3844  N   TYR E 299     263.878 206.024 299.949  1.00108.43           N  
ATOM   3845  CA  TYR E 299     263.172 205.890 298.681  1.00108.43           C  
ATOM   3846  C   TYR E 299     263.368 207.128 297.821  1.00108.43           C  
ATOM   3847  O   TYR E 299     263.661 207.029 296.624  1.00108.43           O  
ATOM   3848  CB  TYR E 299     261.686 205.637 298.932  1.00108.43           C  
ATOM   3849  CG  TYR E 299     260.827 205.761 297.694  1.00108.43           C  
ATOM   3850  CD1 TYR E 299     260.682 204.695 296.822  1.00108.43           C  
ATOM   3851  CD2 TYR E 299     260.158 206.941 297.400  1.00108.43           C  
ATOM   3852  CE1 TYR E 299     259.902 204.800 295.691  1.00108.43           C  
ATOM   3853  CE2 TYR E 299     259.375 207.053 296.269  1.00108.43           C  
ATOM   3854  CZ  TYR E 299     259.252 205.980 295.419  1.00108.43           C  
ATOM   3855  OH  TYR E 299     258.474 206.081 294.292  1.00108.43           O  
ATOM   3856  H   TYR E 299     263.373 205.909 300.821  1.00108.43           H  
ATOM   3857  HA  TYR E 299     263.583 205.041 298.132  1.00108.43           H  
ATOM   3858  HB2 TYR E 299     261.536 204.676 299.399  1.00108.43           H  
ATOM   3859  HB3 TYR E 299     261.328 206.372 299.652  1.00108.43           H  
ATOM   3860  HD1 TYR E 299     261.193 203.764 297.037  1.00108.43           H  
ATOM   3861  HD2 TYR E 299     260.253 207.785 298.069  1.00108.43           H  
ATOM   3862  HE1 TYR E 299     259.795 203.953 295.030  1.00108.43           H  
ATOM   3863  HE2 TYR E 299     258.872 207.979 296.044  1.00108.43           H  
ATOM   3864  HH  TYR E 299     258.086 205.219 294.022  1.00108.43           H  
ATOM   3865  N   ILE E 300     263.234 208.309 298.422  1.00109.21           N  
ATOM   3866  CA  ILE E 300     263.332 209.544 297.655  1.00109.21           C  
ATOM   3867  C   ILE E 300     264.738 209.727 297.100  1.00109.21           C  
ATOM   3868  O   ILE E 300     264.910 210.066 295.923  1.00109.21           O  
ATOM   3869  CB  ILE E 300     262.903 210.743 298.516  1.00109.21           C  
ATOM   3870  CG1 ILE E 300     261.388 210.754 298.678  1.00109.21           C  
ATOM   3871  CG2 ILE E 300     263.353 212.036 297.879  1.00109.21           C  
ATOM   3872  CD1 ILE E 300     260.646 210.874 297.373  1.00109.21           C  
ATOM   3873  H   ILE E 300     263.003 208.342 299.409  1.00109.21           H  
ATOM   3874  HA  ILE E 300     262.704 209.459 296.774  1.00109.21           H  
ATOM   3875  HB  ILE E 300     263.363 210.668 299.503  1.00109.21           H  
ATOM   3876 HG12 ILE E 300     261.060 209.841 299.170  1.00109.21           H  
ATOM   3877 HG13 ILE E 300     261.109 211.587 299.322  1.00109.21           H  
ATOM   3878 HG21 ILE E 300     263.112 212.059 296.816  1.00109.21           H  
ATOM   3879 HG22 ILE E 300     264.433 212.142 297.971  1.00109.21           H  
ATOM   3880 HG23 ILE E 300     262.873 212.885 298.365  1.00109.21           H  
ATOM   3881 HD11 ILE E 300     260.748 209.984 296.757  1.00109.21           H  
ATOM   3882 HD12 ILE E 300     260.938 211.760 296.813  1.00109.21           H  
ATOM   3883 HD13 ILE E 300     259.584 210.976 297.598  1.00109.21           H  
ATOM   3884  N   ASP E 301     265.767 209.504 297.922  1.00111.30           N  
ATOM   3885  CA  ASP E 301     267.116 209.767 297.433  1.00111.30           C  
ATOM   3886  C   ASP E 301     267.579 208.695 296.451  1.00111.30           C  
ATOM   3887  O   ASP E 301     268.423 208.972 295.592  1.00111.30           O  
ATOM   3888  CB  ASP E 301     268.099 209.942 298.601  1.00111.30           C  
ATOM   3889  CG  ASP E 301     268.509 208.633 299.264  1.00111.30           C  
ATOM   3890  OD1 ASP E 301     269.313 208.702 300.216  1.00111.30           O  
ATOM   3891  OD2 ASP E 301     268.065 207.546 298.860  1.00111.30           O1-
ATOM   3892  H   ASP E 301     265.632 209.128 298.856  1.00111.30           H  
ATOM   3893  HA  ASP E 301     267.107 210.710 296.887  1.00111.30           H  
ATOM   3894  HB2 ASP E 301     267.659 210.607 299.347  1.00111.30           H  
ATOM   3895  HB3 ASP E 301     268.999 210.424 298.216  1.00111.30           H  
ATOM   3896  N   GLN E 302     267.044 207.476 296.550  1.00111.08           N  
ATOM   3897  CA  GLN E 302     267.338 206.477 295.530  1.00111.08           C  
ATOM   3898  C   GLN E 302     266.559 206.727 294.250  1.00111.08           C  
ATOM   3899  O   GLN E 302     267.010 206.322 293.173  1.00111.08           O  
ATOM   3900  CB  GLN E 302     267.039 205.076 296.059  1.00111.08           C  
ATOM   3901  CG  GLN E 302     267.633 203.973 295.206  1.00111.08           C  
ATOM   3902  CD  GLN E 302     267.955 202.733 296.005  1.00111.08           C  
ATOM   3903  OE1 GLN E 302     267.566 202.609 297.165  1.00111.08           O  
ATOM   3904  NE2 GLN E 302     268.677 201.804 295.389  1.00111.08           N  
ATOM   3905  H   GLN E 302     266.635 207.198 297.443  1.00111.08           H  
ATOM   3906  HA  GLN E 302     268.401 206.534 295.295  1.00111.08           H  
ATOM   3907  HB2 GLN E 302     267.491 205.036 297.052  1.00111.08           H  
ATOM   3908  HB3 GLN E 302     265.963 204.928 296.170  1.00111.08           H  
ATOM   3909  HG2 GLN E 302     268.559 204.329 294.755  1.00111.08           H  
ATOM   3910  HG3 GLN E 302     266.936 203.719 294.407  1.00111.08           H  
ATOM   3911 HE21 GLN E 302     268.808 201.021 296.015  1.00111.08           H  
ATOM   3912 HE22 GLN E 302     269.465 202.196 294.913  1.00111.08           H  
ATOM   3913  N   ARG E 303     265.404 207.379 294.341  1.00109.28           N  
ATOM   3914  CA  ARG E 303     264.671 207.756 293.141  1.00109.28           C  
ATOM   3915  C   ARG E 303     265.306 208.952 292.450  1.00109.28           C  
ATOM   3916  O   ARG E 303     265.232 209.064 291.222  1.00109.28           O  
ATOM   3917  CB  ARG E 303     263.216 208.064 293.496  1.00109.28           C  
ATOM   3918  CG  ARG E 303     262.414 208.605 292.342  1.00109.28           C  
ATOM   3919  CD  ARG E 303     262.110 207.514 291.345  1.00109.28           C  
ATOM   3920  NE  ARG E 303     260.975 206.719 291.784  1.00109.28           N  
ATOM   3921  CZ  ARG E 303     259.713 207.029 291.519  1.00109.28           C  
ATOM   3922  NH1 ARG E 303     258.733 206.257 291.963  1.00109.28           N  
ATOM   3923  NH2 ARG E 303     259.430 208.111 290.810  1.00109.28           N1+
ATOM   3924  H   ARG E 303     265.036 207.602 295.263  1.00109.28           H  
ATOM   3925  HA  ARG E 303     264.720 206.936 292.424  1.00109.28           H  
ATOM   3926  HB2 ARG E 303     262.741 207.167 293.898  1.00109.28           H  
ATOM   3927  HB3 ARG E 303     263.206 208.818 294.285  1.00109.28           H  
ATOM   3928  HG2 ARG E 303     262.913 209.433 291.861  1.00109.28           H  
ATOM   3929  HG3 ARG E 303     261.481 208.977 292.756  1.00109.28           H  
ATOM   3930  HD2 ARG E 303     262.980 206.868 291.218  1.00109.28           H  
ATOM   3931  HD3 ARG E 303     261.923 207.960 290.367  1.00109.28           H  
ATOM   3932  HE  ARG E 303     261.172 205.890 292.321  1.00109.28           H  
ATOM   3933 HH11 ARG E 303     257.773 206.523 291.871  1.00109.28           H  
ATOM   3934 HH12 ARG E 303     258.946 205.514 292.605  1.00109.28           H  
ATOM   3935 HH21 ARG E 303     260.192 208.660 290.455  1.00109.28           H  
ATOM   3936 HH22 ARG E 303     258.486 208.334 290.562  1.00109.28           H  
ATOM   3937  N   ASN E 304     265.932 209.845 293.219  1.00110.18           N  
ATOM   3938  CA  ASN E 304     266.604 210.993 292.621  1.00110.18           C  
ATOM   3939  C   ASN E 304     267.654 210.541 291.615  1.00110.18           C  
ATOM   3940  O   ASN E 304     267.752 211.098 290.516  1.00110.18           O  
ATOM   3941  CB  ASN E 304     267.226 211.860 293.713  1.00110.18           C  
ATOM   3942  CG  ASN E 304     267.655 213.215 293.202  1.00110.18           C  
ATOM   3943  OD1 ASN E 304     267.513 213.520 292.019  1.00110.18           O  
ATOM   3944  ND2 ASN E 304     268.178 214.043 294.098  1.00110.18           N  
ATOM   3945  H   ASN E 304     265.907 209.731 294.226  1.00110.18           H  
ATOM   3946  HA  ASN E 304     265.868 211.582 292.072  1.00110.18           H  
ATOM   3947  HB2 ASN E 304     268.086 211.352 294.150  1.00110.18           H  
ATOM   3948  HB3 ASN E 304     266.488 212.022 294.499  1.00110.18           H  
ATOM   3949 HD21 ASN E 304     268.490 214.932 293.749  1.00110.18           H  
ATOM   3950 HD22 ASN E 304     268.297 213.746 295.048  1.00110.18           H  
ATOM   3951  N   ALA E 305     268.439 209.526 291.965  1.00113.29           N  
ATOM   3952  CA  ALA E 305     269.221 208.817 290.965  1.00113.29           C  
ATOM   3953  C   ALA E 305     268.272 208.047 290.056  1.00113.29           C  
ATOM   3954  O   ALA E 305     267.406 207.309 290.537  1.00113.29           O  
ATOM   3955  CB  ALA E 305     270.213 207.867 291.629  1.00113.29           C  
ATOM   3956  H   ALA E 305     268.328 209.110 292.879  1.00113.29           H  
ATOM   3957  HA  ALA E 305     269.778 209.543 290.370  1.00113.29           H  
ATOM   3958  HB1 ALA E 305     269.673 207.130 292.228  1.00113.29           H  
ATOM   3959  HB2 ALA E 305     270.885 208.431 292.277  1.00113.29           H  
ATOM   3960  HB3 ALA E 305     270.798 207.351 290.867  1.00113.29           H  
ATOM   3961  N   GLY E 306     268.431 208.223 288.746  1.00116.45           N  
ATOM   3962  CA  GLY E 306     267.452 207.742 287.788  1.00116.45           C  
ATOM   3963  C   GLY E 306     267.082 206.282 287.937  1.00116.45           C  
ATOM   3964  O   GLY E 306     267.874 205.392 287.614  1.00116.45           O  
ATOM   3965  H   GLY E 306     269.160 208.838 288.426  1.00116.45           H  
ATOM   3966  HA2 GLY E 306     266.550 208.348 287.886  1.00116.45           H  
ATOM   3967  HA3 GLY E 306     267.842 207.883 286.781  1.00116.45           H  
ATOM   3968  N   LYS E 307     265.867 206.029 288.414  1.00115.74           N  
ATOM   3969  CA  LYS E 307     265.406 204.676 288.681  1.00115.74           C  
ATOM   3970  C   LYS E 307     263.888 204.656 288.634  1.00115.74           C  
ATOM   3971  O   LYS E 307     263.231 205.653 288.950  1.00115.74           O  
ATOM   3972  CB  LYS E 307     265.906 204.175 290.040  1.00115.74           C  
ATOM   3973  CG  LYS E 307     267.188 203.374 289.970  1.00115.74           C  
ATOM   3974  CD  LYS E 307     267.497 202.712 291.295  1.00115.74           C  
ATOM   3975  CE  LYS E 307     268.613 201.697 291.145  1.00115.74           C  
ATOM   3976  NZ  LYS E 307     268.890 200.991 292.424  1.00115.74           N1+
ATOM   3977  H   LYS E 307     265.297 206.804 288.729  1.00115.74           H  
ATOM   3978  HA  LYS E 307     265.771 204.010 287.896  1.00115.74           H  
ATOM   3979  HB2 LYS E 307     266.028 205.013 290.730  1.00115.74           H  
ATOM   3980  HB3 LYS E 307     265.139 203.524 290.463  1.00115.74           H  
ATOM   3981  HG2 LYS E 307     267.078 202.601 289.207  1.00115.74           H  
ATOM   3982  HG3 LYS E 307     268.021 204.023 289.704  1.00115.74           H  
ATOM   3983  HD2 LYS E 307     266.603 202.197 291.654  1.00115.74           H  
ATOM   3984  HD3 LYS E 307     267.778 203.483 292.015  1.00115.74           H  
ATOM   3985  HE2 LYS E 307     269.506 202.223 290.795  1.00115.74           H  
ATOM   3986  HE3 LYS E 307     268.325 200.977 290.367  1.00115.74           H  
ATOM   3987  HZ1 LYS E 307     268.927 201.640 293.195  1.00115.74           H  
ATOM   3988  HZ2 LYS E 307     269.741 200.451 292.353  1.00115.74           H  
ATOM   3989  HZ3 LYS E 307     268.126 200.351 292.612  1.00115.74           H  
ATOM   3990  N   THR E 308     263.338 203.514 288.234  1.00112.85           N  
ATOM   3991  CA  THR E 308     261.895 203.362 288.161  1.00112.85           C  
ATOM   3992  C   THR E 308     261.305 203.288 289.568  1.00112.85           C  
ATOM   3993  O   THR E 308     262.012 203.310 290.578  1.00112.85           O  
ATOM   3994  CB  THR E 308     261.532 202.114 287.366  1.00112.85           C  
ATOM   3995  OG1 THR E 308     262.053 200.957 288.030  1.00112.85           O  
ATOM   3996  CG2 THR E 308     262.115 202.188 285.969  1.00112.85           C  
ATOM   3997  H   THR E 308     263.939 202.730 288.036  1.00112.85           H  
ATOM   3998  HA  THR E 308     261.465 204.229 287.659  1.00112.85           H  
ATOM   3999  HB  THR E 308     260.447 202.029 287.292  1.00112.85           H  
ATOM   4000 HG21 THR E 308     263.205 202.172 285.988  1.00112.85           H  
ATOM   4001 HG22 THR E 308     261.774 203.096 285.471  1.00112.85           H  
ATOM   4002 HG23 THR E 308     261.771 201.327 285.394  1.00112.85           H  
ATOM   4003  HG1 THR E 308     262.948 200.788 287.708  1.00112.85           H  
ATOM   4004  N   ASN E 309     259.977 203.198 289.630  1.00108.87           N  
ATOM   4005  CA  ASN E 309     259.317 203.018 290.915  1.00108.87           C  
ATOM   4006  C   ASN E 309     259.483 201.597 291.430  1.00108.87           C  
ATOM   4007  O   ASN E 309     259.584 201.387 292.643  1.00108.87           O  
ATOM   4008  CB  ASN E 309     257.834 203.361 290.801  1.00108.87           C  
ATOM   4009  CG  ASN E 309     257.194 203.622 292.146  1.00108.87           C  
ATOM   4010  OD1 ASN E 309     257.775 204.286 293.004  1.00108.87           O  
ATOM   4011  ND2 ASN E 309     255.992 203.099 292.337  1.00108.87           N  
ATOM   4012  H   ASN E 309     259.422 203.223 288.788  1.00108.87           H  
ATOM   4013  HA  ASN E 309     259.785 203.680 291.645  1.00108.87           H  
ATOM   4014  HB2 ASN E 309     257.306 202.552 290.293  1.00108.87           H  
ATOM   4015  HB3 ASN E 309     257.703 204.263 290.205  1.00108.87           H  
ATOM   4016 HD21 ASN E 309     255.497 203.329 293.182  1.00108.87           H  
ATOM   4017 HD22 ASN E 309     255.546 202.542 291.621  1.00108.87           H  
ATOM   4018  N   ALA E 310     259.518 200.618 290.527  1.00110.60           N  
ATOM   4019  CA  ALA E 310     259.614 199.225 290.947  1.00110.60           C  
ATOM   4020  C   ALA E 310     260.939 198.950 291.640  1.00110.60           C  
ATOM   4021  O   ALA E 310     260.980 198.347 292.715  1.00110.60           O  
ATOM   4022  CB  ALA E 310     259.435 198.301 289.744  1.00110.60           C  
ATOM   4023  H   ALA E 310     259.428 200.825 289.546  1.00110.60           H  
ATOM   4024  HA  ALA E 310     258.816 199.014 291.664  1.00110.60           H  
ATOM   4025  HB1 ALA E 310     260.202 198.499 288.993  1.00110.60           H  
ATOM   4026  HB2 ALA E 310     258.449 198.458 289.304  1.00110.60           H  
ATOM   4027  HB3 ALA E 310     259.512 197.261 290.065  1.00110.60           H  
ATOM   4028  N   GLU E 311     262.044 199.392 291.034  1.00114.44           N  
ATOM   4029  CA  GLU E 311     263.347 199.137 291.634  1.00114.44           C  
ATOM   4030  C   GLU E 311     263.564 199.984 292.880  1.00114.44           C  
ATOM   4031  O   GLU E 311     264.176 199.520 293.851  1.00114.44           O  
ATOM   4032  CB  GLU E 311     264.451 199.367 290.608  1.00114.44           C  
ATOM   4033  CG  GLU E 311     264.463 198.306 289.528  1.00114.44           C  
ATOM   4034  CD  GLU E 311     265.581 198.493 288.533  1.00114.44           C  
ATOM   4035  OE1 GLU E 311     266.281 199.519 288.618  1.00114.44           O  
ATOM   4036  OE2 GLU E 311     265.761 197.614 287.662  1.00114.44           O1-
ATOM   4037  H   GLU E 311     261.984 199.842 290.130  1.00114.44           H  
ATOM   4038  HA  GLU E 311     263.400 198.094 291.953  1.00114.44           H  
ATOM   4039  HB2 GLU E 311     264.322 200.356 290.162  1.00114.44           H  
ATOM   4040  HB3 GLU E 311     265.410 199.343 291.129  1.00114.44           H  
ATOM   4041  HG2 GLU E 311     263.509 198.331 288.995  1.00114.44           H  
ATOM   4042  HG3 GLU E 311     264.563 197.327 290.003  1.00114.44           H  
ATOM   4043  N   ALA E 312     263.079 201.224 292.876  1.00109.99           N  
ATOM   4044  CA  ALA E 312     263.187 202.049 294.075  1.00109.99           C  
ATOM   4045  C   ALA E 312     262.373 201.467 295.221  1.00109.99           C  
ATOM   4046  O   ALA E 312     262.727 201.659 296.390  1.00109.99           O  
ATOM   4047  CB  ALA E 312     262.738 203.478 293.782  1.00109.99           C  
ATOM   4048  H   ALA E 312     262.615 201.593 292.058  1.00109.99           H  
ATOM   4049  HA  ALA E 312     264.228 202.077 294.399  1.00109.99           H  
ATOM   4050  HB1 ALA E 312     261.696 203.484 293.463  1.00109.99           H  
ATOM   4051  HB2 ALA E 312     263.361 203.905 292.995  1.00109.99           H  
ATOM   4052  HB3 ALA E 312     262.845 204.088 294.681  1.00109.99           H  
ATOM   4053  N   LEU E 313     261.288 200.755 294.916  1.00110.22           N  
ATOM   4054  CA  LEU E 313     260.531 200.079 295.961  1.00110.22           C  
ATOM   4055  C   LEU E 313     261.212 198.789 296.400  1.00110.22           C  
ATOM   4056  O   LEU E 313     261.169 198.434 297.581  1.00110.22           O  
ATOM   4057  CB  LEU E 313     259.113 199.782 295.477  1.00110.22           C  
ATOM   4058  CG  LEU E 313     258.055 200.855 295.719  1.00110.22           C  
ATOM   4059  CD1 LEU E 313     256.716 200.402 295.172  1.00110.22           C  
ATOM   4060  CD2 LEU E 313     257.951 201.177 297.198  1.00110.22           C  
ATOM   4061  H   LEU E 313     260.972 200.690 293.955  1.00110.22           H  
ATOM   4062  HA  LEU E 313     260.498 200.706 296.850  1.00110.22           H  
ATOM   4063  HB2 LEU E 313     259.135 199.529 294.417  1.00110.22           H  
ATOM   4064  HB3 LEU E 313     258.769 198.884 295.994  1.00110.22           H  
ATOM   4065  HG  LEU E 313     258.341 201.768 295.195  1.00110.22           H  
ATOM   4066 HD11 LEU E 313     256.481 199.406 295.535  1.00110.22           H  
ATOM   4067 HD12 LEU E 313     256.775 200.353 294.083  1.00110.22           H  
ATOM   4068 HD13 LEU E 313     255.933 201.108 295.442  1.00110.22           H  
ATOM   4069 HD21 LEU E 313     257.888 200.262 297.789  1.00110.22           H  
ATOM   4070 HD22 LEU E 313     257.068 201.785 297.385  1.00110.22           H  
ATOM   4071 HD23 LEU E 313     258.814 201.756 297.522  1.00110.22           H  
ATOM   4072  N   ALA E 314     261.830 198.072 295.461  1.00111.63           N  
ATOM   4073  CA  ALA E 314     262.504 196.827 295.802  1.00111.63           C  
ATOM   4074  C   ALA E 314     263.756 197.071 296.633  1.00111.63           C  
ATOM   4075  O   ALA E 314     264.137 196.221 297.443  1.00111.63           O  
ATOM   4076  CB  ALA E 314     262.859 196.060 294.532  1.00111.63           C  
ATOM   4077  H   ALA E 314     261.765 198.356 294.491  1.00111.63           H  
ATOM   4078  HA  ALA E 314     261.825 196.212 296.396  1.00111.63           H  
ATOM   4079  HB1 ALA E 314     263.583 196.626 293.944  1.00111.63           H  
ATOM   4080  HB2 ALA E 314     261.962 195.902 293.934  1.00111.63           H  
ATOM   4081  HB3 ALA E 314     263.289 195.093 294.795  1.00111.63           H  
ATOM   4082  N   ALA E 315     264.407 198.216 296.445  1.00111.25           N  
ATOM   4083  CA  ALA E 315     265.638 198.521 297.160  1.00111.25           C  
ATOM   4084  C   ALA E 315     265.417 198.834 298.633  1.00111.25           C  
ATOM   4085  O   ALA E 315     266.396 199.010 299.363  1.00111.25           O  
ATOM   4086  CB  ALA E 315     266.351 199.693 296.488  1.00111.25           C  
ATOM   4087  H   ALA E 315     264.089 198.851 295.721  1.00111.25           H  
ATOM   4088  HA  ALA E 315     266.293 197.650 297.114  1.00111.25           H  
ATOM   4089  HB1 ALA E 315     265.728 200.588 296.551  1.00111.25           H  
ATOM   4090  HB2 ALA E 315     266.543 199.459 295.441  1.00111.25           H  
ATOM   4091  HB3 ALA E 315     267.295 199.879 296.999  1.00111.25           H  
ATOM   4092  N   ILE E 316     264.168 198.907 299.088  1.00112.14           N  
ATOM   4093  CA  ILE E 316     263.871 199.117 300.500  1.00112.14           C  
ATOM   4094  C   ILE E 316     263.048 197.939 301.004  1.00112.14           C  
ATOM   4095  O   ILE E 316     262.156 198.105 301.841  1.00112.14           O  
ATOM   4096  CB  ILE E 316     263.155 200.458 300.742  1.00112.14           C  
ATOM   4097  CG1 ILE E 316     261.963 200.618 299.800  1.00112.14           C  
ATOM   4098  CG2 ILE E 316     264.121 201.612 300.565  1.00112.14           C  
ATOM   4099  CD1 ILE E 316     261.285 201.963 299.913  1.00112.14           C  
ATOM   4100  H   ILE E 316     263.395 198.818 298.441  1.00112.14           H  
ATOM   4101  HA  ILE E 316     264.785 199.116 301.094  1.00112.14           H  
ATOM   4102  HB  ILE E 316     262.804 200.500 301.775  1.00112.14           H  
ATOM   4103 HG12 ILE E 316     262.270 200.510 298.762  1.00112.14           H  
ATOM   4104 HG13 ILE E 316     261.225 199.847 300.024  1.00112.14           H  
ATOM   4105 HG21 ILE E 316     264.389 201.734 299.514  1.00112.14           H  
ATOM   4106 HG22 ILE E 316     265.029 201.423 301.139  1.00112.14           H  
ATOM   4107 HG23 ILE E 316     263.687 202.539 300.942  1.00112.14           H  
ATOM   4108 HD11 ILE E 316     261.928 202.687 299.428  1.00112.14           H  
ATOM   4109 HD12 ILE E 316     261.118 202.227 300.958  1.00112.14           H  
ATOM   4110 HD13 ILE E 316     260.330 201.935 299.390  1.00112.14           H  
ATOM   4111  N   ASN E 317     263.332 196.754 300.457  1.00113.60           N  
ATOM   4112  CA  ASN E 317     262.749 195.469 300.861  1.00113.60           C  
ATOM   4113  C   ASN E 317     261.222 195.539 300.972  1.00113.60           C  
ATOM   4114  O   ASN E 317     260.622 195.222 302.000  1.00113.60           O  
ATOM   4115  CB  ASN E 317     263.396 194.932 302.150  1.00113.60           C  
ATOM   4116  CG  ASN E 317     263.315 195.897 303.328  1.00113.60           C  
ATOM   4117  OD1 ASN E 317     262.233 196.281 303.772  1.00113.60           O  
ATOM   4118  ND2 ASN E 317     264.474 196.296 303.836  1.00113.60           N  
ATOM   4119  H   ASN E 317     264.010 196.744 299.707  1.00113.60           H  
ATOM   4120  HA  ASN E 317     262.957 194.752 300.066  1.00113.60           H  
ATOM   4121  HB2 ASN E 317     264.440 194.705 301.943  1.00113.60           H  
ATOM   4122  HB3 ASN E 317     262.907 194.004 302.446  1.00113.60           H  
ATOM   4123 HD21 ASN E 317     264.390 197.004 304.549  1.00113.60           H  
ATOM   4124 HD22 ASN E 317     265.345 196.011 303.438  1.00113.60           H  
ATOM   4125  N   GLN E 318     260.597 195.926 299.864  1.00110.60           N  
ATOM   4126  CA  GLN E 318     259.147 195.969 299.772  1.00110.60           C  
ATOM   4127  C   GLN E 318     258.733 195.435 298.413  1.00110.60           C  
ATOM   4128  O   GLN E 318     259.476 195.595 297.437  1.00110.60           O  
ATOM   4129  CB  GLN E 318     258.610 197.392 299.973  1.00110.60           C  
ATOM   4130  CG  GLN E 318     258.517 197.791 301.430  1.00110.60           C  
ATOM   4131  CD  GLN E 318     257.621 198.983 301.646  1.00110.60           C  
ATOM   4132  OE1 GLN E 318     257.557 199.882 300.812  1.00110.60           O  
ATOM   4133  NE2 GLN E 318     256.914 198.994 302.768  1.00110.60           N  
ATOM   4134  H   GLN E 318     261.129 196.243 299.065  1.00110.60           H  
ATOM   4135  HA  GLN E 318     258.727 195.320 300.539  1.00110.60           H  
ATOM   4136  HB2 GLN E 318     259.226 198.110 299.429  1.00110.60           H  
ATOM   4137  HB3 GLN E 318     257.603 197.433 299.554  1.00110.60           H  
ATOM   4138  HG2 GLN E 318     259.510 198.020 301.815  1.00110.60           H  
ATOM   4139  HG3 GLN E 318     258.123 196.950 302.002  1.00110.60           H  
ATOM   4140 HE21 GLN E 318     256.407 199.836 302.964  1.00110.60           H  
ATOM   4141 HE22 GLN E 318     257.117 198.308 303.475  1.00110.60           H  
ATOM   4142  N   PRO E 319     257.576 194.783 298.317  1.00106.66           N  
ATOM   4143  CA  PRO E 319     257.117 194.260 297.025  1.00106.66           C  
ATOM   4144  C   PRO E 319     256.981 195.375 296.006  1.00106.66           C  
ATOM   4145  O   PRO E 319     256.421 196.440 296.307  1.00106.66           O  
ATOM   4146  CB  PRO E 319     255.754 193.632 297.358  1.00106.66           C  
ATOM   4147  CG  PRO E 319     255.387 194.164 298.705  1.00106.66           C  
ATOM   4148  CD  PRO E 319     256.670 194.416 299.414  1.00106.66           C  
ATOM   4149  HA  PRO E 319     257.804 193.480 296.717  1.00106.66           H  
ATOM   4150  HB2 PRO E 319     254.992 193.876 296.615  1.00106.66           H  
ATOM   4151  HB3 PRO E 319     255.870 192.549 297.421  1.00106.66           H  
ATOM   4152  HG2 PRO E 319     254.760 193.461 299.255  1.00106.66           H  
ATOM   4153  HG3 PRO E 319     254.864 195.110 298.590  1.00106.66           H  
ATOM   4154  HD2 PRO E 319     257.024 193.505 299.899  1.00106.66           H  
ATOM   4155  HD3 PRO E 319     256.546 195.221 300.139  1.00106.66           H  
ATOM   4156  N   PRO E 320     257.478 195.166 294.786  1.00104.29           N  
ATOM   4157  CA  PRO E 320     257.530 196.276 293.825  1.00104.29           C  
ATOM   4158  C   PRO E 320     256.177 196.656 293.259  1.00104.29           C  
ATOM   4159  O   PRO E 320     255.961 197.830 292.942  1.00104.29           O  
ATOM   4160  CB  PRO E 320     258.466 195.747 292.726  1.00104.29           C  
ATOM   4161  CG  PRO E 320     259.048 194.467 293.262  1.00104.29           C  
ATOM   4162  CD  PRO E 320     258.062 193.938 294.238  1.00104.29           C  
ATOM   4163  HA  PRO E 320     257.982 197.150 294.296  1.00104.29           H  
ATOM   4164  HB2 PRO E 320     257.899 195.528 291.819  1.00104.29           H  
ATOM   4165  HB3 PRO E 320     259.251 196.465 292.499  1.00104.29           H  
ATOM   4166  HG2 PRO E 320     259.976 194.691 293.790  1.00104.29           H  
ATOM   4167  HG3 PRO E 320     259.242 193.750 292.463  1.00104.29           H  
ATOM   4168  HD2 PRO E 320     258.596 193.328 294.963  1.00104.29           H  
ATOM   4169  HD3 PRO E 320     257.295 193.356 293.726  1.00104.29           H  
ATOM   4170  N   LEU E 321     255.262 195.707 293.117  1.00100.87           N  
ATOM   4171  CA  LEU E 321     253.970 195.961 292.503  1.00100.87           C  
ATOM   4172  C   LEU E 321     252.896 196.160 293.565  1.00100.87           C  
ATOM   4173  O   LEU E 321     253.092 195.886 294.750  1.00100.87           O  
ATOM   4174  CB  LEU E 321     253.590 194.814 291.567  1.00100.87           C  
ATOM   4175  CG  LEU E 321     254.614 194.485 290.483  1.00100.87           C  
ATOM   4176  CD1 LEU E 321     254.039 193.485 289.501  1.00100.87           C  
ATOM   4177  CD2 LEU E 321     255.056 195.748 289.769  1.00100.87           C  
ATOM   4178  H   LEU E 321     255.462 194.782 293.455  1.00100.87           H  
ATOM   4179  HA  LEU E 321     254.004 196.885 291.920  1.00100.87           H  
ATOM   4180  HB2 LEU E 321     253.416 193.916 292.162  1.00100.87           H  
ATOM   4181  HB3 LEU E 321     252.648 195.071 291.079  1.00100.87           H  
ATOM   4182  HG  LEU E 321     255.491 194.032 290.948  1.00100.87           H  
ATOM   4183 HD11 LEU E 321     253.175 193.915 288.993  1.00100.87           H  
ATOM   4184 HD12 LEU E 321     253.735 192.581 290.028  1.00100.87           H  
ATOM   4185 HD13 LEU E 321     254.793 193.224 288.759  1.00100.87           H  
ATOM   4186 HD21 LEU E 321     254.190 196.296 289.396  1.00100.87           H  
ATOM   4187 HD22 LEU E 321     255.694 195.488 288.925  1.00100.87           H  
ATOM   4188 HD23 LEU E 321     255.629 196.398 290.428  1.00100.87           H  
ATOM   4189  N   ALA E 322     251.744 196.652 293.119  1.00 93.79           N  
ATOM   4190  CA  ALA E 322     250.620 196.855 294.017  1.00 93.79           C  
ATOM   4191  C   ALA E 322     250.082 195.518 294.510  1.00 93.79           C  
ATOM   4192  O   ALA E 322     249.908 194.576 293.733  1.00 93.79           O  
ATOM   4193  CB  ALA E 322     249.516 197.639 293.315  1.00 93.79           C  
ATOM   4194  H   ALA E 322     251.634 196.887 292.146  1.00 93.79           H  
ATOM   4195  HA  ALA E 322     250.962 197.433 294.874  1.00 93.79           H  
ATOM   4196  HB1 ALA E 322     249.187 197.099 292.426  1.00 93.79           H  
ATOM   4197  HB2 ALA E 322     249.888 198.623 293.027  1.00 93.79           H  
ATOM   4198  HB3 ALA E 322     248.661 197.765 293.978  1.00 93.79           H  
ATOM   4199  N   ILE E 323     249.822 195.440 295.812  1.00 93.76           N  
ATOM   4200  CA  ILE E 323     249.350 194.208 296.435  1.00 93.76           C  
ATOM   4201  C   ILE E 323     247.858 194.222 296.716  1.00 93.76           C  
ATOM   4202  O   ILE E 323     247.295 193.160 297.026  1.00 93.76           O  
ATOM   4203  CB  ILE E 323     250.125 193.902 297.732  1.00 93.76           C  
ATOM   4204  CG1 ILE E 323     249.925 195.024 298.748  1.00 93.76           C  
ATOM   4205  CG2 ILE E 323     251.598 193.724 297.432  1.00 93.76           C  
ATOM   4206  CD1 ILE E 323     250.469 194.705 300.117  1.00 93.76           C  
ATOM   4207  H   ILE E 323     249.828 196.309 296.340  1.00 93.76           H  
ATOM   4208  HA  ILE E 323     249.513 193.369 295.756  1.00 93.76           H  
ATOM   4209  HB  ILE E 323     249.744 192.968 298.150  1.00 93.76           H  
ATOM   4210 HG12 ILE E 323     250.384 195.948 298.393  1.00 93.76           H  
ATOM   4211 HG13 ILE E 323     248.861 195.210 298.880  1.00 93.76           H  
ATOM   4212 HG21 ILE E 323     252.037 194.642 297.053  1.00 93.76           H  
ATOM   4213 HG22 ILE E 323     251.711 192.957 296.664  1.00 93.76           H  
ATOM   4214 HG23 ILE E 323     252.136 193.388 298.317  1.00 93.76           H  
ATOM   4215 HD11 ILE E 323     251.558 194.661 300.098  1.00 93.76           H  
ATOM   4216 HD12 ILE E 323     250.070 193.751 300.464  1.00 93.76           H  
ATOM   4217 HD13 ILE E 323     250.171 195.482 300.820  1.00 93.76           H  
ATOM   4218  N   THR E 324     247.202 195.376 296.625  1.00 92.69           N  
ATOM   4219  CA  THR E 324     245.759 195.457 296.784  1.00 92.69           C  
ATOM   4220  C   THR E 324     245.015 195.465 295.457  1.00 92.69           C  
ATOM   4221  O   THR E 324     243.794 195.294 295.449  1.00 92.69           O  
ATOM   4222  CB  THR E 324     245.381 196.713 297.575  1.00 92.69           C  
ATOM   4223  OG1 THR E 324     245.944 197.864 296.937  1.00 92.69           O  
ATOM   4224  CG2 THR E 324     245.905 196.626 298.994  1.00 92.69           C  
ATOM   4225  H   THR E 324     247.723 196.223 296.409  1.00 92.69           H  
ATOM   4226  HA  THR E 324     245.389 194.592 297.335  1.00 92.69           H  
ATOM   4227  HB  THR E 324     244.295 196.810 297.608  1.00 92.69           H  
ATOM   4228 HG21 THR E 324     246.993 196.628 298.999  1.00 92.69           H  
ATOM   4229 HG22 THR E 324     245.535 195.719 299.472  1.00 92.69           H  
ATOM   4230 HG23 THR E 324     245.554 197.492 299.556  1.00 92.69           H  
ATOM   4231  HG1 THR E 324     246.922 197.800 296.902  1.00 92.69           H  
ATOM   4232  N   THR E 325     245.717 195.655 294.344  1.00 92.01           N  
ATOM   4233  CA  THR E 325     245.072 195.773 293.049  1.00 92.01           C  
ATOM   4234  C   THR E 325     245.975 195.153 291.994  1.00 92.01           C  
ATOM   4235  O   THR E 325     247.201 195.194 292.105  1.00 92.01           O  
ATOM   4236  CB  THR E 325     244.778 197.238 292.705  1.00 92.01           C  
ATOM   4237  OG1 THR E 325     244.015 197.828 293.761  1.00 92.01           O  
ATOM   4238  CG2 THR E 325     243.977 197.344 291.419  1.00 92.01           C  
ATOM   4239  H   THR E 325     246.726 195.682 294.382  1.00 92.01           H  
ATOM   4240  HA  THR E 325     244.137 195.209 293.049  1.00 92.01           H  
ATOM   4241  HB  THR E 325     245.714 197.788 292.597  1.00 92.01           H  
ATOM   4242 HG21 THR E 325     243.092 196.709 291.475  1.00 92.01           H  
ATOM   4243 HG22 THR E 325     244.582 197.068 290.558  1.00 92.01           H  
ATOM   4244 HG23 THR E 325     243.664 198.373 291.301  1.00 92.01           H  
ATOM   4245  HG1 THR E 325     243.750 197.106 294.349  1.00 92.01           H  
ATOM   4246  N   GLU E 326     245.356 194.576 290.974  1.00 92.13           N  
ATOM   4247  CA  GLU E 326     246.067 194.017 289.842  1.00 92.13           C  
ATOM   4248  C   GLU E 326     245.575 194.682 288.569  1.00 92.13           C  
ATOM   4249  O   GLU E 326     244.432 195.143 288.509  1.00 92.13           O  
ATOM   4250  CB  GLU E 326     245.853 192.500 289.750  1.00 92.13           C  
ATOM   4251  CG  GLU E 326     246.483 191.720 290.891  1.00 92.13           C  
ATOM   4252  CD  GLU E 326     245.622 191.716 292.140  1.00 92.13           C  
ATOM   4253  OE1 GLU E 326     244.502 192.266 292.097  1.00 92.13           O  
ATOM   4254  OE2 GLU E 326     246.068 191.165 293.170  1.00 92.13           O1-
ATOM   4255  H   GLU E 326     244.366 194.377 291.046  1.00 92.13           H  
ATOM   4256  HA  GLU E 326     247.133 194.195 289.960  1.00 92.13           H  
ATOM   4257  HB2 GLU E 326     244.793 192.263 289.639  1.00 92.13           H  
ATOM   4258  HB3 GLU E 326     246.342 192.162 288.835  1.00 92.13           H  
ATOM   4259  HG2 GLU E 326     247.473 192.128 291.109  1.00 92.13           H  
ATOM   4260  HG3 GLU E 326     246.614 190.687 290.560  1.00 92.13           H  
ATOM   4261  N   PRO E 327     246.420 194.769 287.542  1.00 89.97           N  
ATOM   4262  CA  PRO E 327     245.964 195.327 286.268  1.00 89.97           C  
ATOM   4263  C   PRO E 327     244.827 194.499 285.691  1.00 89.97           C
[truncated: 6,775,884 more chars]
