# Supplementary material for: The Mycobacterial cyt-bc 1 :aac3 Oxidase as a Drug Target: Activities of Arylvinylpiperazine Amides and Aminoquinazolines against Mycobacterium ulcerans
Source: J Med Chem. 2026 Jul 14;69(14):17260–81. doi: 10.1021/acs.jmedchem.6c01076 (PMC13403322; doi:10.1021/acs.jmedchem.6c01076)
Supplement: Supplementary file 3 [file jm6c01076_si_004.csv]

Compound	SMILES	Mul MIC50 (uM)	L6 ED50 (uM)	SI	Mul MIC99 (uM)
APA-1	O=C(\C=C\C1=CC=CS1)N1CCN(CC2=CC3=C(OCO3)C=C2)CC1	1.54	159.83	104	2.55
APA-2	O=C(\C=C\C1=CSC=C1)N1CCN(CC2=CC3=C(OCO3)C=C2)CC1	4.88	194.39	40	22.25
APA-3	O=C(\C=C\C1=NC=CS1)N1CCN(CC2=CC3=C(OCO3)C=C2)CC1	>27.98	N.D.	-	N.D.
APA-4	O=C(\C=C\C1=CSC=N1)N1CCN(CC2=CC3=C(OCO3)C=C2)CC1	>14.27	N.D.	-	N.D.
APA-5	CC1=NC(\C=C\C(=O)N2CCN(CC3=CC4=C(OCO4)C=C3)CC2)=CS1	0.92	>10	>11	3.8
APA-6	O=C(\C=C\C1=CC=CO1)N1CCN(CC2=CC3=C(OCO3)C=C2)CC1	1.23	>10	>8	>10
APA-7	O=C(\C=C\C1=CC=CC=C1)N1CCN(CC2=CC3=C(OCO3)C=C2)CC1	>27.98	N.D.	-	N.D.
APA-8	FC1=CC=CC=C1\C=C\C(=O)N1CCN(CC2=CC3=C(OCO3)C=C2)CC1	>10	N.D.	-	>27.14
APA-9	FC1=CC(\C=C\C(=O)N2CCN(CC3=CC4=C(OCO4)C=C3)CC2)=CC=C1	>10	N.D.	-	N.D.
APA-10	FC1=CC=C(\C=C\C(=O)N2CCN(CC3=CC4=C(OCO4)C=C3)CC2)C=C1	>10	N.D.	-	N.D.
APA-11	FC1=CC=CC(F)=C1\C=C\C(=O)N1CCN(CC2=CC3=C(OCO3)C=C2)CC1	>10	N.D.	-	N.D.
APA-12	COC1=CC(\C=C\C(=O)N2CCN(CC3=CC4=C(OCO4)C=C3)CC2)=CC=C1	?26.29	N.D.	-	N.D.
APA-13	O=C(\C=C\C1=NC=CC=C1)N1CCN(CC2=CC3=C(OCO3)C=C2)CC1	?28.46	N.D.	-	N.D.
APA-14	O=C(CCC1=CC=CS1)N1CCN(CC2=CC3=C(OCO3)C=C2)CC1	>10	N.D.	-	N.D.
APA-15	O=C(\C=C\C1=CC=CS1)N1CCN(CC2=CC=CC=C2)CC1	6.66	>10	>2	>10
APA-16	O=C(\C=C\C1=CC=CS1)N1CCN(CC2=CC(OCC3=CC=CC=C3)=CC=C2)CC1	1.03	>10	>10	3.15
APA-17	O=C(\C=C\C1=CC=CS1)N1CCN(CC2=CC3=C(OCCO3)C=C2)CC1	2.19	>10	>5	5.59
APA-18	CC1=CC=CC(CN2CCN(CC2)C(=O)\C=C\C2=CC=CS2)=C1	1.96	102.4	52	4.84
APA-19	O=C(\C=C\C1=CC=CS1)N1CCN(CC2=CC(=CC=C2)C2=CC=CC=C2)CC1	0.95	36.96	39	6.36
APA-20	OC1=CC=CC(CN2CCN(CC2)C(=O)\C=C\C2=CC=CS2)=C1	>30.45	N.D.	-	N.D.
APA-21	COC1=CC=CC(CN2CCN(CC2)C(=O)\C=C\C2=CC=CS2)=C1	2.54	144.22	57	25.96
APA-22	CCCOC1=CC=CC(CN2CCN(CC2)C(=O)\C=C\C2=CC=CS2)=C1	1.86	142.7	77	13.01
APA-23	CCCCOC1=CC=CC(CN2CCN(CC2)C(=O)\C=C\C2=CC=CS2)=C1	1.14	54.22	47	2.81
APA-24	CCCCCOC1=CC=CC(CN2CCN(CC2)C(=O)\C=C\C2=CC=CS2)=C1	0.45	48.98	110	3.21
APA-25	CCCCCCOC1=CC=CC(CN2CCN(CC2)C(=O)\C=C\C2=CC=CS2)=C1	0.36	47.36	131	2.62
APA-26	C[C@@H]1CN(CCN1CC1=CC2=C(OCO2)C=C1)C(=O)\C=C\C1=CC=CS1	3.86	67.97	18	16.82
APA-27	C[C@H]1CN(CCN1CC1=CC2=C(OCO2)C=C1)C(=O)\C=C\C1=CC=CS1	16.01	82.87	5	>26.99
AQ-1	CNC1=NC(SC)=NC2=CC=CC=C12	0.08	279.08	3489	0.44
AQ-2	CCSC1=NC2=CC=CC=C2C(NC)=N1	0.17	206.1	1212	1.05
AQ-3	CCNC1=NC(SCC)=NC2=CC=CC=C12	1.38	175.03	127	>4.29
AQ-4	CCSC1=NC2=C(F)C=CC=C2C(NC)=N1	0.09	374.5	4161	0.76
AQ-5	CCNC1=NC(SC)=NC2=CC=CC=C12	0.51	228.17	447	>4.56
AQ-6	CCCCCNC1=NC(SC)=NC2=CC=CC=C12	0.15	82.98	553	0.61
AQ-7	CCCCCCCNC1=NC(SC)=NC2=CC=CC=C12	0.11	114.24	1311	2.9
AQ-8	CCCCCCCCNC1=NC(SC)=NC2=CC=CC=C12	0.1	>329.52	>3295	2.93
AQ-9	CCCCCCCCCNC1=NC(SC)=NC2=CC=CC=C12	0.19	126.46	666	0.54
AQ-10	CSC1=NC2=CC=CC=C2C(NC2CC2)=N1	0.17	208.72	1228	0.86
AQ-11	CSC1=NC2=CC=CC=C2C(NCC=C)=N1	3.19	185.07	58	>4.32
AQ-12	COCCNC1=NC(SC)=NC2=CC=CC=C12	>40.11	N.D.	-	N.D.
AQ-13	CSC1=NC2=CC=CC=C2C(NCC2=CC=C(Cl)C=C2)=N1	10.58	N.D.	-	N.D.
AQ-14	CSC1=NC2=CC=CC=C2C(NCCC2=CC=C(F)C=C2)=N1	0.18	63.5	353	0.51
AQ-15	[O-]C(=O)C(F)(F)F.CSC1=NC2=CC=CC=C2C(NCCCCCCCC[NH3+])=N1	>23.12	N.D.	-	N.D.
AQ-16	CSC1=NC2=CC=CC=C2C(NCCCN2CCOCC2)=N1	?15.70	N.D.	-	N.D.
AQ-17	CSC1=NC2=CC=CC=C2C(NCCCN2CCN(C)CC2)=N1	>30.17	N.D.	-	N.D.
AQ-18	CCNC1=NC(SC)=NC2=CC(Cl)=CC=C12	>39.41	N.D.	-	N.D.
AQ-19	CCNC1=NC(SCC)=NC2=CC(Cl)=CC=C12	>37.34	N.D.	-	N.D.
AQ-20	CCNC1=NC(SCC(F)F)=NC2=CC=CC=C12	>37.13	N.D.	-	N.D.
AQ-21	CCNC1=NC(SCC(F)(F)F)=NC2=CC=CC=C12	?34.81	N.D.	-	N.D.
AQ-22	COCCNC1=NC(SCCF)=NC2=CC=CC=C12	>35.54	N.D.	-	N.D.
AQ-23	CCNC1=NC(SCC2=CC(C)=NS2)=NC2=CC=CC=C12	>31.60	N.D.	-	N.D.
AQ-24	CNC1=NC(SCCCC2=CC=NC=C2)=NC2=CC=CC=C12	>32.21	N.D.	-	N.D.
AQ-25	CNC1=NC(SC)=NC2=C(F)C=CC=C12	0.07	336.63	4809	0.36
AQ-26	CCCCCCCNC1=NC(SC)=NC2=C(F)C=CC=C12	0.19	148.94	784	>3.25
AQ-27	CCCCCCCCNC1=NC(SC)=NC2=C(F)C=CC=C12	0.12	121.26	1011	1.65
AQ-28	CCCCCCCCCNC1=NC(SC)=NC2=C(F)C=CC=C12	0.13	>298.08	>2293	1.31
AQ-29	CCCCCCCCCCCNC1=NC(SC)=NC2=C(F)C=CC=C12	0.17	>275.07	>1618	0.47
AQ-30	CSC1=NC2=C(F)C=CC=C2C(NCCCOCC(C)C)=N1	0.13	>309.19	>2378	0.62
AQ-31	CCCCOCCCNC1=NC(SC)=NC2=C(F)C=CC=C12	0.05	237.98	4760	0.93
AQ-32	CSC1=NC2=C(F)C=CC=C2C(NCCCOCC2CC2)=N1	0.32	290.44	908	>3.11
AQ-33	CCCCC(CC)COCCCNC1=NC(SC)=NC2=C(F)C=CC=C12	0.06	215.73	3596	0.82
AQ-34	CNC1=NC(SC)=NC2=C1SC=C2	1.4	320.48	229	>4.73
AQ-35	CNC1=NC(SCC=C)=NC2=C1SC=C2	>42.13	N.D.	-	N.D.
AQ-36	CCCCCCCNC1=NC(SC)=NC2=C1SCCC2	0.17	252.7	1486	0.51
AQ-37	CCCCCCCCNC1=NC(SC)=NC2=C1SCCC2	0.46	279.6	608	>3.07
AQ-38	CCCCCCCCCNC1=NC(SC)=NC2=C1SCCC2	0.29	>294.50	>1016	1.97
AQ-39	CNC1=NC(SC)=NC2=C1C1=C(CCCC1)S2	>37.68	N.D.	-	N.D.
AQ-40	CSC1=NC2=C(C3=C(CCCC3)S2)C(NCC=C)=N1	>34.31	N.D.	-	N.D.
AQ-41	CCCCCCNC1=NC(SC)=NC2=C1C1=C(CCCC1)S2	>29.80	N.D.	-	N.D.
AQ-42	CCCCCNC1=NC(SCC)=NC(C)=C1	>41.77	N.D.	-	N.D.
AQ-43	CCCCCCCCCNC1=NC(SC)=NC(Cl)=C1	?16.56	N.D.	-	N.D.
AQ-44	CCCCCCCNC1=NC(SC)=NC(=C1)C(F)(F)F	>32.53	N.D.	-	N.D.
AQ-45	CCCCCCCCNC1=NC(SC)=NC(=C1)C(F)(F)F	>31.11	N.D.	-	N.D.
AQ-46	CSC1=NC(=C(Cl)C(NCCC2=CC=C(F)C=C2)=N1)C(F)(F)F	>27.34	N.D.	-	N.D.
AQ-47	CSC1=NC(=CC(NCCC2=CC=C(F)C=C2)=N1)C(F)(F)F	>30.18	N.D.	-	N.D.
AQ-48	CSC1=NC(=CC(NCCCN2CCOCC2)=N1)C(F)(F)F	>29.73	N.D.	-	N.D.
AQ-49	CSC1=NC(=C(Cl)C(NCCCN2CCOCC2)=N1)C(F)(F)F	>26.97	N.D.	-	N.D.
AQ-50	CSC1=NC(=CC(NCCCN2CCN(C)CC2)=N1)C(F)(F)F	>28.62	N.D.	-	N.D.
AQ-51	CSC1=NC(=C(Cl)C(NCCCN2CCN(C)CC2)=N1)C(F)(F)F	>26.05	N.D.	-	N.D.
AQ-52	[O-]C(=O)C(F)(F)F.CSC1=NC(=CC(NCCCCCCC[NH3+])=N1)C(F)(F)F	>22.20	N.D.	-	N.D.
AQ-53	[O-]C(=O)C(F)(F)F.CSC1=NC(=C(Cl)C(NCCCCCCC[NH3+])=N1)C(F)(F)F	>20.62	N.D.	-	N.D.
